# Supplementary material for: Sex chromosomes control vertical transmission of feminizing Wolbachia symbionts in an isopod
Source: PLoS Biol. 2019 Oct 10;17(10):e3000438. doi: 10.1371/journal.pbio.3000438 (PMC6805007; doi:10.1371/journal.pbio.3000438)
Supplement: S6 Table — SNP, single nucleotide polymorphism. (XLSX) [file pbio.3000438.s012.xlsx]

## Sheet: AN_repeat_count
contig ID	Putative Y-linked contig	PCR validated Y-linked contig	SNP density (SNP/kb)	Repeat proportion (%)
Contig1	NO	NO	2.65313184911755	57.7295124
Contig1000	NO	NO	7.04259090691324	62.4363212
Contig10000	NO	NO	0.572071822694643	76.8154053
Contig10001	NO	NO	2.58368905863851	78.117277
Contig10002	NO	NO	0.267514319884182	58.5809152
Contig10003	NO	NO	0.463893613731251	54.519097
Contig10004	NO	NO	4.75751995089012	74.057022
Contig10005	NO	NO	0.554938956714761	71.9524602
Contig10006	NO	NO	3.03549746446682	75.5196057
Contig10007	NO	NO	0.414631899014097	44.9046347
Contig10009	NO	NO	0.971397733405289	91.3329736
Contig1001	NO	NO	2.93849954492264	74.5910805
Contig10010	NO	NO	12.0669926141683	44.6478727
Contig10011	NO	NO	1.09279664875694	91.1483471
Contig10012	NO	NO	4.64334955072027	62.7105751
Contig10013	NO	NO	2.39894164339262	54.8146406
Contig10014	NO	NO	6.02326088248697	57.2863625
Contig10015	NO	NO	1.0605859737505	72.1463609
Contig10016	NO	NO	7.24896019013666	74.1315112
Contig10017	NO	NO	3.60134231850053	51.8566011
Contig10018	NO	NO	0	87.005277
Contig10019	NO	NO	4.05111182496341	81.3095621
Contig1002	NO	NO	1.73173803526448	71.1481948
Contig10020	NO	NO	2.69434683817778	82.7803921
Contig10021	NO	NO	3.87054269949765	72.4615005
Contig10022	NO	NO	0	91.3968254
Contig10023	NO	NO	0.455653521062584	72.4830839
Contig10025	NO	NO	4.79741055430322	92.3357031
Contig10026	NO	NO	4.70706298384785	62.5083628
Contig10027	NO	NO	0.436046511627907	65.625
Contig10028	NO	NO	0.549682100518533	75.5794565
Contig10029	NO	NO	5.8502934674899	53.9627639
Contig1003	NO	NO	2.84860901977241	62.9192071
Contig10030	NO	NO	0	77.9582006
Contig10031	NO	NO	5.67122849992012	64.3844188
Contig10034	NO	NO	1.11381125961928	67.2336979
Contig10035	NO	NO	0	64.8277108
Contig10036	NO	NO	7.73074294076306	53.1784617
Contig10037	NO	NO	1.19808306709265	64.9920128
Contig10039	NO	NO	20.1488609878957	94.2786257
Contig10040	NO	NO	1.2389654638377	77.4552534
Contig10041	NO	NO	0.506530627012555	68.638518
Contig10042	NO	NO	7.54443235400798	71.2368517
Contig10043	NO	NO	0.256451354383715	66.4850136
Contig10044	NO	NO	2.02157307264667	80.0687335
Contig10047	NO	NO	6.16578520743083	73.0406357
Contig10049	NO	NO	0.297213622291022	75.2012384
Contig1005	NO	NO	5.23524473233361	54.4506406
Contig10050	NO	NO	8.84158360083347	80.818832
Contig10051	NO	NO	3.06234748074071	89.3152782
Contig10052	NO	NO	9.6961261888193	76.0148457
Contig10053	NO	NO	3.39903967652262	69.9279757
Contig10054	NO	NO	2.54155790630581	84.242341
Contig10057	NO	NO	0.155957579538366	44.8066126
Contig10058	NO	NO	2.9673590504451	55.3686621
Contig1006	NO	NO	0	53.3895328
Contig10061	NO	NO	4.83787956767885	50.8028821
Contig10062	NO	NO	0	92.9643077
Contig10063	NO	NO	2.53329473074696	67.1359294
Contig10064	NO	NO	0.398013118512386	67.0668025
Contig10066	NO	NO	8.87548715614599	86.2259267
Contig10067	NO	NO	7.93324188385917	69.613626
Contig10068	NO	NO	0.361459392296397	77.6821416
Contig10069	NO	NO	1.90138998164175	68.8434304
Contig1007	NO	NO	2.48395499342088	63.0937995
Contig10070	NO	NO	1.5290885198901	61.8181818
Contig10071	NO	NO	6.14794172289039	55.717708
Contig10072	NO	NO	0.306648523295705	44.0481438
Contig10073	NO	NO	4.92474942016695	54.7495223
Contig10074	NO	NO	0.0529513773977046	65.8503329
Contig10075	NO	NO	3.76113493896404	98.1590234
Contig10076	NO	NO	1.87709306542096	60.9884601
Contig10077	NO	NO	4.54706440151264	58.538313
Contig10078	NO	NO	2.14905083588082	62.0051144
Contig10079	NO	NO	12.962472406181	74.7479029
Contig1008	NO	NO	1.47679871492603	57.9630541
Contig10080	NO	NO	0.223124637422464	50.778705
Contig10082	NO	NO	22.667829119442	51.7436792
Contig10083	NO	NO	7.0181688635554	87.0894193
Contig10084	YES	NO	2.47787610619469	72.427507
Contig10085	NO	NO	0	69.9811551
Contig10086	NO	NO	6.68067979990549	73.0621955
Contig10087	NO	NO	1.75535846267554	83.2532644
Contig10089	NO	NO	0.510725229826354	58.344066
Contig1009	NO	NO	3.00778032973048	60.031817
Contig10090	NO	NO	4.3630017452007	56.1041438
Contig10091	NO	NO	2.08536076741276	81.0788266
Contig10092	NO	NO	7.48007357449418	89.9264255
Contig10093	NO	NO	4.1988739383529	55.1865636
Contig10094	NO	NO	0.578480524489009	93.713845
Contig10095	NO	NO	2.12664540021266	75.0999157
Contig10096	NO	NO	1.80554301706238	23.5352532
Contig10097	NO	NO	7.69347958561853	69.705972
Contig10098	NO	NO	7.55364290228415	76.5806976
Contig10099	NO	NO	2.9446776517762	84.0674143
Contig101	NO	NO	3.97466327720116	58.2267103
Contig1010	NO	NO	0.174985332111867	68.5345493
Contig10100	NO	NO	3.20645428216798	61.6225348
Contig10101	NO	NO	0	93.070761
Contig10102	NO	NO	2.61675863245918	64.1703169
Contig10103	NO	NO	4.92739948629239	73.9581695
Contig10104	NO	NO	0.145468651505601	67.2986471
Contig10105	NO	NO	1.68782564027299	53.1195421
Contig10106	NO	NO	6.17041345700362	61.2285804
Contig10107	NO	NO	3.97063230446509	98.1869943
Contig10108	NO	NO	1.24995659872921	69.775355
Contig10109	NO	NO	4.70865214832254	57.0531685
Contig10110	NO	NO	2.13655786889717	71.1246477
Contig10111	NO	NO	0.124932328322159	67.430142
Contig10113	NO	NO	6.31736526946108	63.3083832
Contig10114	NO	NO	1.42387402334912	57.7616218
Contig10117	NO	NO	0	99.4309868
Contig10119	NO	NO	0	93.8928805
Contig1012	NO	NO	5.53722564911777	70.0329938
Contig10121	NO	NO	5.59888458019259	61.1345911
Contig10122	NO	NO	2.45040290278498	75.3286839
Contig10123	NO	NO	2.88009701379415	69.5770805
Contig10125	NO	NO	1.99186991869919	68.4268293
Contig10127	NO	NO	0.83970890091435	85.2491136
Contig10128	NO	NO	2.45833128472393	72.5428979
Contig1013	NO	NO	0.630669656508001	48.5118744
Contig10130	NO	NO	6.5359477124183	87.2418301
Contig10131	NO	NO	8.8522925450893	63.396543
Contig10132	NO	NO	0.742001658591943	93.0382786
Contig10133	NO	NO	1.03089270196125	60.2961474
Contig10134	NO	NO	3.83086721256524	59.962649
Contig10135	NO	NO	6.57590071316106	66.2730388
Contig10137	NO	NO	2.65184998105821	74.6116934
Contig10138	NO	NO	1.29392536093707	83.2879324
Contig10139	NO	NO	6.39081455805893	74.6858752
Contig1014	NO	NO	5.90156848728669	59.9474677
Contig10141	NO	NO	5.30907510323202	89.3104412
Contig10142	NO	NO	3.36494340776996	70.0728608
Contig10143	NO	NO	9.24933933290479	79.0372116
Contig10144	NO	NO	7.25093411268544	81.5434131
Contig10145	NO	NO	3.22439610886436	63.2282217
Contig10148	NO	NO	2.04018954018954	66.3566164
Contig10149	NO	NO	3.94002789400279	52.3165969
Contig10150	NO	NO	3.80954655648041	56.2714212
Contig10152	NO	NO	7.79846065168006	68.7586885
Contig10153	NO	NO	3.10580927507588	40.0931743
Contig10154	NO	NO	0.698455339153795	81.4479516
Contig10155	NO	NO	8.37022021814973	69.0853432
Contig10156	NO	NO	3.89628461431421	68.5143096
Contig10158	NO	NO	6.46773482287226	77.6299672
Contig10159	NO	NO	6.58307210031348	60.7545902
Contig1016	YES	NO	0	46.9318988
Contig10160	NO	NO	0.713280764322874	62.144423
Contig10162	NO	NO	3.68186238942835	62.9721969
Contig10163	NO	NO	0.350732411801114	72.683103
Contig10164	NO	NO	0.448060370239359	71.5198679
Contig10165	NO	NO	0	59.5781638
Contig10166	NO	NO	0.975657349138982	62.7835504
Contig10167	NO	NO	1.01665754281692	59.505748
Contig10168	NO	NO	5.64914758398063	71.5777262
Contig10169	NO	NO	0.980872976949485	72.8093837
Contig10170	NO	NO	5.40782523054884	65.1875727
Contig10172	NO	NO	0.209139391404371	91.1952316
Contig10173	NO	NO	4.72262451986651	46.8246472
Contig10174	NO	NO	3.24509267914146	62.2246521
Contig10175	NO	NO	3.6750728678241	66.3920923
Contig10176	NO	NO	2.1469141506101	71.2802674
Contig10177	NO	NO	1.21436788955644	66.7646683
Contig10178	NO	NO	0.892629431267534	74.917113
Contig10179	NO	NO	2.90205562273277	70.3929867
Contig10180	NO	NO	0.582734411854483	85.2762439
Contig10181	NO	NO	2.32899022801303	57.2687296
Contig10183	NO	NO	1.12528132033008	60.5574471
Contig10184	NO	NO	16.6980877996229	67.3624203
Contig10185	NO	NO	8.92563192742437	71.6538025
Contig10186	NO	NO	5.95847346103231	66.5923381
Contig10187	NO	NO	0.945443273403596	65.6199628
Contig10188	NO	NO	1.7853830458171	88.8077351
Contig10189	NO	NO	3.93568265969291	65.1847441
Contig10190	NO	NO	3.61917569812515	55.6364212
Contig10191	NO	NO	10.2295409181637	82.0858283
Contig10192	NO	NO	5.41535412168619	67.6671504
Contig10194	NO	NO	1.99300414870251	70.507606
Contig10195	NO	NO	1.90815596368891	70.4544498
Contig10196	NO	NO	4.78880339219262	54.6961408
Contig10197	NO	NO	1.20841193806671	66.7243343
Contig10198	NO	NO	3.65566037735849	76.2460692
Contig10199	NO	NO	0	84.2007722
Contig102	NO	NO	1.53147585910422	59.7168113
Contig10202	NO	NO	1.28804606658873	74.2553145
Contig10203	NO	NO	3.5109192810668	58.0622302
Contig10205	NO	NO	4.15879017013233	59.289225
Contig10206	NO	NO	8.70307167235495	71.9738339
Contig10207	NO	NO	0.849906510283869	73.4124961
Contig10208	NO	NO	1.9502374885974	65.7009846
Contig1021	NO	NO	6.98948083134882	74.9117578
Contig10210	NO	NO	8.69565217391304	61.5229798
Contig10211	NO	NO	0.703093611892326	57.8545601
Contig10212	NO	NO	7.35821109465335	83.2529027
Contig10213	NO	NO	2.42527914142775	62.6014927
Contig10214	NO	NO	1.22870249017038	79.5216252
Contig10215	NO	NO	1.67712753792595	60.9457983
Contig10216	NO	NO	12.2980122980123	71.2140712
Contig10217	NO	NO	6.21809549818289	62.6651682
Contig10218	NO	NO	1.90660849894975	80.1551139
Contig10219	NO	NO	9.03434246739261	92.6708149
Contig1022	NO	NO	6.85682940208448	65.0685683
Contig10221	NO	NO	0	43.5474938
Contig10222	NO	NO	0.155215231788079	62.7173013
Contig10223	NO	NO	3.27762017940658	57.9391244
Contig10224	NO	NO	6.47643163225555	76.5387612
Contig10225	NO	NO	0.139408767417383	59.1044381
Contig10228	NO	NO	3.3627255775734	60.4266616
Contig10229	NO	NO	0.141517778170883	70.9923934
Contig1023	NO	NO	0.407542518612765	62.0155463
Contig10230	NO	NO	6.49334738183333	73.8795913
Contig10232	NO	NO	0.56184385791032	54.3858542
Contig10233	NO	NO	2.83742480580918	71.0845484
Contig10235	NO	NO	4.69587841482375	62.4107624
Contig10236	NO	NO	8.20691869331407	68.3381491
Contig10237	NO	NO	5.28769615647032	64.7922826
Contig10238	NO	NO	4.86527551036902	70.158566
Contig10239	NO	NO	0.407497962510187	95.802771
Contig1024	NO	NO	2.16012960777647	70.1742105
Contig10240	NO	NO	5.81630588711309	75.161845
Contig10241	NO	NO	1.14882506527415	61.0713664
Contig10242	NO	NO	0	99.8239437
Contig10243	NO	NO	0.10582570506376	72.2207524
Contig10244	NO	NO	0.170735871606625	58.3404473
Contig10245	NO	NO	10.8794788273616	65.8436482
Contig10246	NO	NO	9.1180791246644	79.6008308
Contig10247	NO	NO	3.5338355320246	57.842977
Contig10248	NO	NO	8.47574738587683	81.4362707
Contig10249	NO	NO	5.20307132754092	83.1733684
Contig1025	NO	NO	1.30291996858714	55.2295281
Contig10250	NO	NO	3.12238734665324	39.7003873
Contig10251	NO	NO	0.543679185786052	57.2689907
Contig10253	NO	NO	4.73738414006179	81.2633024
Contig10254	NO	NO	0	67.9793545
Contig10255	NO	NO	0.268505288595238	61.0485132
Contig10256	NO	NO	0.0945000945000945	99.1872992
Contig10257	NO	NO	8.57840288271533	61.4855283
Contig10258	NO	NO	4.20783926218709	61.1742424
Contig10259	NO	NO	2.18054949847362	93.2973263
Contig1026	NO	NO	4.71229634638548	51.3185977
Contig10260	NO	NO	0.0561852991164862	73.6842105
Contig10261	NO	NO	4.91192411924119	51.5921409
Contig10262	NO	NO	3.52090925937365	73.7599605
Contig10263	NO	NO	1.48131892247764	93.9211061
Contig10264	NO	NO	0	51.4120668
Contig10266	NO	NO	4.68487580659418	69.9151419
Contig10267	NO	NO	0	79.6346876
Contig10268	NO	NO	0.376368890076002	62.9871549
Contig10269	NO	NO	1.41316375368289	70.414217
Contig1027	NO	NO	7.90925730470681	61.4664191
Contig10270	NO	NO	1.00502512562814	82.9091403
Contig10271	NO	NO	4.12625571216474	61.8629852
Contig10272	NO	NO	8.97808948245418	66.6766147
Contig10273	NO	NO	0.546398324378472	57.5812768
Contig10274	NO	NO	6.77734358515568	57.8445853
Contig10275	NO	NO	5.07114937536724	55.6357459
Contig10276	NO	NO	1.83419734645462	78.3718478
Contig10277	NO	NO	0.359554777388694	59.9315283
Contig10278	NO	NO	1.38985406532314	71.9956598
Contig10279	NO	NO	0	38.4985994
Contig1028	NO	NO	0.879007465003695	70.8882349
Contig10280	NO	NO	0	85.1128947
Contig10281	NO	NO	5.44801205517561	49.665778
Contig10282	NO	NO	6.36586519850316	74.863435
Contig10284	NO	NO	0.133582687683676	56.2917446
Contig10285	NO	NO	0.0542167041665537	59.8064464
Contig10286	NO	NO	0.217940894429431	78.4717984
Contig10287	NO	NO	0.541660028676119	75.0262864
Contig10288	NO	NO	13.6085981597464	63.7052501
Contig10289	NO	NO	5.08534710450585	90.353609
Contig10290	NO	NO	0.940992862224874	63.689151
Contig10291	NO	NO	2.71690981040695	79.7826472
Contig10292	NO	NO	11.051160371839	80.6734707
Contig10293	NO	NO	5.46776422519978	63.7565343
Contig10294	NO	NO	7.14902009121164	55.7746826
Contig10295	NO	NO	0	42.482678
Contig10296	NO	NO	0.856765255434535	65.0603837
Contig10299	NO	NO	3.91132249636247	66.3407231
Contig103	NO	NO	1.20101688622165	66.4772318
Contig1030	NO	NO	3.96072765226603	56.8915493
Contig10301	NO	NO	1.72397279954027	69.2175079
Contig10302	NO	NO	1.13629268901792	58.8974215
Contig10303	NO	NO	0	64.4458905
Contig10304	NO	NO	1.52872993117318	56.5303945
Contig10305	NO	NO	0.419991600167997	69.9076018
Contig10306	NO	NO	0	99.9080037
Contig10307	NO	NO	5.12539126314083	55.6447892
Contig10308	NO	NO	3.3015873015873	80.2222222
Contig10309	NO	NO	1.10484250117536	94.7790315
Contig1031	NO	NO	1.89475071671005	63.044123
Contig10310	NO	NO	2.26290055360246	51.9860993
Contig10311	NO	NO	5.90633493623249	71.5711896
Contig10312	NO	NO	1.42728365384615	78.4667969
Contig10313	NO	NO	0.831463489640876	59.4086358
Contig10314	NO	NO	0.542254108617669	47.5292678
Contig10317	NO	NO	8.08957312806158	84.0447866
Contig10318	NO	NO	3.50937923378553	42.9737811
Contig10319	NO	NO	0.910602162150715	67.0637316
Contig10320	NO	NO	5.80769334302404	65.0791408
Contig10322	NO	NO	4.09528103396453	65.3591824
Contig10323	NO	NO	0.644771307676808	48.5109813
Contig10324	NO	NO	2.83212106011203	64.4898002
Contig10325	NO	NO	0	49.9694314
Contig10326	NO	NO	5.48969889064976	69.0649762
Contig10327	NO	NO	4.76736190694476	77.0891588
Contig10329	NO	NO	1.29807591650441	46.6344241
Contig1033	NO	NO	2.15688877090523	63.4871914
Contig10330	NO	NO	7.29294533901365	95.2270922
Contig10331	NO	NO	0.112718391884276	66.8532782
Contig10332	NO	NO	1.01629841532729	53.1599353
Contig10333	NO	NO	0.274436262178109	33.4675022
Contig10334	NO	NO	0.590149422555183	66.8598313
Contig10335	NO	NO	4.49674703406047	55.3913127
Contig10336	NO	NO	3.11462269552273	63.4283751
Contig10337	NO	NO	0.0306757876008467	76.3336299
Contig10338	NO	NO	7.94990471004628	74.4323441
Contig10339	NO	NO	6.25832761335648	69.079824
Contig1034	NO	NO	6.74406033617339	63.3195192
Contig10340	NO	NO	3.5525950596725	64.1298918
Contig10343	NO	NO	0.231261402471927	50.8672303
Contig10344	NO	NO	0.30379746835443	75.5493671
Contig10345	NO	NO	9.32293684618365	59.6643743
Contig10346	NO	NO	9.02550686723349	82.7207325
Contig10347	NO	NO	3.50710704928517	59.707466
Contig10348	NO	NO	10.3926902420311	69.6937993
Contig10349	YES	YES	11.4285714285714	70.1315789
Contig1035	NO	NO	0.656178743089618	67.015535
Contig10350	NO	NO	0.702260168912051	78.0820905
Contig10351	NO	NO	1.41777628367219	60.7341743
Contig10353	NO	NO	2.94417837795399	73.8399937
Contig10354	NO	NO	0.217934317949406	78.5435282
Contig10356	NO	NO	0.996270372451847	90.149696
Contig10357	NO	NO	5.98742888375444	56.2371121
Contig10358	NO	NO	2.81079965960958	66.7938833
Contig10359	NO	NO	6.09367894497499	89.8772169
Contig1036	NO	NO	5.029121509895	69.8078928
Contig10360	NO	NO	0.951687846386385	66.0135476
Contig10361	NO	NO	6.99445267546429	75.5986631
Contig10362	NO	NO	1.95233694732595	85.2897919
Contig10364	NO	NO	5.36742116600162	51.968643
Contig10365	NO	NO	2.21897677999298	79.5446569
Contig10366	NO	NO	6.7764861440141	64.6135199
Contig10368	NO	NO	0.0432102321829809	67.0838855
Contig10369	NO	NO	3.68090908323413	62.7181319
Contig1037	NO	NO	2.10616806361487	65.0032237
Contig10370	NO	NO	0.485632510513427	55.6359203
Contig10371	NO	NO	1.47977638934561	75.9454127
Contig10372	NO	NO	7.21346513491851	79.7515362
Contig10373	NO	NO	8.14419583607041	76.6519647
Contig10374	NO	NO	1.65382838923075	64.4873877
Contig10375	NO	NO	6.01669420787255	69.3868904
Contig10376	NO	NO	4.89566491893444	53.7540986
Contig10377	NO	NO	4.87704883027699	64.9723691
Contig10378	NO	NO	2.17741529476917	51.5682425
Contig10379	NO	NO	2.00847834262077	68.0463916
Contig1038	NO	NO	0	55.804503
Contig10380	NO	NO	1.24673331894795	57.7429332
Contig10381	NO	NO	0.104903174370056	70.6690724
Contig10383	NO	NO	3.01226719848763	69.9739283
Contig10384	NO	NO	5.07912745936698	66.7290419
Contig10385	NO	NO	0.747719455660236	68.0005982
Contig10386	NO	NO	7.21961047683009	67.175957
Contig10387	NO	NO	1.79233621755253	76.9839308
Contig10389	NO	NO	0.418900804289544	73.3579088
Contig1039	NO	NO	3.85934081080615	79.7591358
Contig10390	NO	NO	4.29922613929493	72.5340867
Contig10391	NO	NO	1.00025006251563	56.3176508
Contig10392	NO	NO	6.36022178501163	70.3251654
Contig10393	NO	NO	4.92886521475288	62.5844515
Contig10395	NO	NO	12.6996102099837	62.3538287
Contig10396	NO	NO	1.30603427112486	53.0790003
Contig10397	NO	NO	0.963706451378282	64.6210634
Contig10398	NO	NO	6.11766575298931	49.8550034
Contig10399	NO	NO	0	69.9198345
Contig1040	NO	NO	2.33858668022369	57.0920183
Contig10400	NO	NO	5.19404727166618	76.4881821
Contig10401	NO	NO	0.0507356671740233	61.4967022
Contig10402	NO	NO	4.13484457848908	61.4705453
Contig10403	NO	NO	5.66423357664234	82.4823068
Contig10404	NO	NO	0.554016620498615	78.9796861
Contig10405	NO	NO	3.18284203310156	64.8308197
Contig10406	NO	NO	3.24706951975842	70.8932688
Contig10407	NO	NO	0.0216623702965578	65.262223
Contig10408	NO	NO	0	38.296354
Contig1041	NO	NO	15.301686663189	83.6463224
Contig10410	NO	NO	10.3857566765579	66.0507149
Contig10411	NO	NO	0.412597992023106	75.8630175
Contig10412	NO	NO	8.01459568645338	95.341109
Contig10414	NO	NO	3.41901539442683	67.5441549
Contig10415	NO	NO	0	92.7437305
Contig10416	NO	NO	2.76593729279151	92.0431941
Contig10417	NO	NO	0.066711140760507	57.8252168
Contig10418	NO	NO	10.0681077879775	65.5117955
Contig10419	NO	NO	2.36576098645064	95.9208545
Contig1042	NO	NO	0.782137409534937	52.1896602
Contig10420	NO	NO	0.222582594041146	53.2290375
Contig10421	NO	NO	8.74307626757563	75.241585
Contig10422	NO	NO	2.3976023976024	90.8191808
Contig10423	YES	NO	4.52202224834946	54.9854641
Contig10424	NO	NO	11.8795768917819	68.2506103
Contig10425	NO	NO	5.30055475340071	74.6827267
Contig10426	NO	NO	4.70158802582898	65.9541546
Contig10428	NO	NO	2.96770342860932	62.3681942
Contig10429	NO	NO	10.7644991212654	68.9367311
Contig1043	NO	NO	5.8844491552526	39.5409399
Contig10430	NO	NO	1.96270853778214	90.6655891
Contig10431	NO	NO	0.668208686712927	73.3384734
Contig10433	NO	NO	3.57201918306598	60.0330743
Contig10434	NO	NO	1.70039108995069	80.6410474
Contig10435	NO	NO	13.102511880516	89.0699253
Contig10436	NO	NO	2.63068567549219	67.146979
Contig10438	NO	NO	2.00580993221746	69.546272
Contig10439	NO	NO	0.732437610964298	77.5440488
Contig1044	NO	NO	2.12794254555127	69.2911291
Contig10440	NO	NO	6.11514633625294	57.9603717
Contig10441	NO	NO	0.132538104705103	55.0563287
Contig10445	NO	NO	1.46916682775952	60.3092983
Contig10446	NO	NO	8.96637608966376	65.3362391
Contig10447	NO	NO	4.09609720176731	76.1022644
Contig10448	NO	NO	3.5586677954914	65.7363429
Contig10449	NO	NO	2.62567432090514	61.8847568
Contig1045	NO	NO	1.66805671392827	65.0971769
Contig10450	NO	NO	1.30855796911803	82.0378609
Contig10451	NO	NO	3.54082808611561	58.5723114
Contig10452	NO	NO	1.40966984048473	88.7448992
Contig10453	NO	NO	2.72983997489802	58.3150298
Contig10454	NO	NO	8.27110855829983	62.894888
Contig10455	NO	NO	2.43035403366222	70.2245357
Contig10457	NO	NO	6.99751404106436	53.1580886
Contig10458	NO	NO	0.348189415041783	49.1295265
Contig1046	NO	NO	5.71916907704444	78.3246779
Contig10460	NO	NO	10.0229269381378	79.0715605
Contig10461	NO	NO	2.52427184466019	69.4714132
Contig10462	NO	NO	6.78005056308895	78.7089175
Contig10463	NO	NO	3.33585776623751	50.6455336
Contig10464	NO	NO	1.01982039829652	66.3648124
Contig10465	NO	NO	2.89620018535681	82.7734013
Contig10466	NO	NO	1.33522352630885	63.1882171
Contig10468	NO	NO	4.5159405962839	62.7985351
Contig1047	NO	NO	0	3.8824347
Contig10470	NO	NO	11.4243963999867	67.0950815
Contig10471	NO	NO	1.52158752298231	73.7462753
Contig10472	NO	NO	5.20603547163152	91.9394688
Contig10473	NO	NO	1.01293798057001	55.5964823
Contig10476	NO	NO	6.02836879432624	57.3315603
Contig10477	NO	NO	7.21311475409836	68.4417601
Contig10478	NO	NO	0.0786348981678069	52.8229928
Contig10479	NO	NO	7.07138092061374	70.231583
Contig1048	NO	NO	1.6689996769678	66.7492193
Contig10481	NO	NO	7.27379751093172	61.4446687
Contig10483	NO	NO	0.34879245646108	60.3519196
Contig10484	NO	NO	3.24649298597194	61.4428858
Contig10486	NO	NO	11.2277920877089	67.3799617
Contig10487	NO	NO	6.52165717947751	70.3057262
Contig10488	NO	NO	4.42964098907485	55.9765966
Contig10489	NO	NO	0	79.3806247
Contig1049	NO	NO	5.81523496047257	67.6925677
Contig10490	NO	NO	3.24185248713551	70.1457976
Contig10491	NO	NO	4.84391819160388	70.2417066
Contig10492	NO	NO	3.11614730878187	64.3791313
Contig10493	NO	NO	8.60482310560179	59.7791376
Contig10495	NO	NO	5.79173632672558	58.4636972
Contig10496	NO	NO	1.28733264675592	73.4706488
Contig10497	NO	NO	0.036700839225857	64.3793888
Contig10498	NO	NO	2.97178731780113	60.48938
Contig10499	NO	NO	7.39371534195934	64.3485742
Contig105	NO	NO	1.82780880539639	64.7711612
Contig1050	NO	NO	3.27933658571647	66.5543606
Contig10500	NO	NO	2.36821922351429	51.0307195
Contig10501	NO	NO	6.93049417436722	69.5794831
Contig10502	NO	NO	5.87037258895412	64.6399904
Contig10503	NO	NO	1.64063057279407	61.0088689
Contig10506	NO	NO	2.99834574028122	58.9640199
Contig10507	NO	NO	2.25210084033613	72.5747899
Contig10508	NO	NO	4.34479148490665	70.1361019
Contig10509	NO	NO	0.251306795335746	54.1817451
Contig1051	NO	NO	4.28643469490671	54.5637922
Contig10510	NO	NO	5.05334081976418	51.5211066
Contig10511	NO	NO	2.49319713353564	61.1089741
Contig10513	NO	NO	0.291043147146564	65.0772477
Contig10514	NO	NO	5.52702174411237	69.5555466
Contig10515	NO	NO	1.46617328771905	56.6152342
Contig10516	NO	NO	1.43488866568399	76.7861103
Contig10519	NO	NO	0	26.1208707
Contig10520	NO	NO	2.06226063046254	39.9096533
Contig10521	NO	NO	5.33908311514965	59.4229683
Contig10523	NO	NO	8.18577316440238	65.2572126
Contig10524	NO	NO	5.11905520508082	63.6270949
Contig10525	NO	NO	0.150031881774877	70.4137129
Contig10526	NO	NO	5.21241502487744	47.1577758
Contig10527	NO	NO	2.77630039357515	64.4197426
Contig10528	NO	NO	2.00647249190939	66.9514563
Contig10529	NO	NO	3.24623701505194	76.6522684
Contig1053	NO	NO	0.507743082000508	47.689769
Contig10530	NO	NO	2.2458857696031	68.8267183
Contig10531	NO	NO	4.65722801788376	73.0868107
Contig10532	NO	NO	7.72200772200772	60.212978
Contig10533	NO	NO	0.814868210737456	64.8227662
Contig10534	NO	NO	4.32550430529167	64.6683106
Contig10535	NO	NO	5.08006131880182	46.9782587
Contig10536	NO	NO	10.0164110689831	84.7178994
Contig10537	NO	NO	7.31594549756589	43.0144959
Contig10538	NO	NO	7.01154194646501	63.3782422
Contig10539	NO	NO	0.360978251060374	51.1355774
Contig1054	NO	NO	0.105857445306987	70.9068454
Contig10540	NO	NO	0	35.0635652
Contig10541	NO	NO	0.180058519018681	76.3223047
Contig10542	NO	NO	0.977767804189975	72.8260695
Contig10543	NO	NO	0.899708917703096	93.6649907
Contig10544	NO	NO	1.15957541700116	67.2375346
Contig10545	NO	NO	2.22095671981777	75.1822323
Contig10547	NO	NO	6.44730991551801	80.9544983
Contig10548	NO	NO	11.7900693929799	85.9597116
Contig10549	NO	NO	5.6150768039241	68.0424681
Contig1055	NO	NO	3.92428008147553	55.1211855
Contig10550	NO	NO	0.380845985883309	72.6704921
Contig10551	NO	NO	1.73148641449121	76.0022643
Contig10552	NO	NO	0.634805477464406	90.2648046
Contig10553	NO	NO	3.86776618258775	60.6035175
Contig10554	NO	NO	0	72.5806452
Contig10555	NO	NO	2.0428757783849	81.3975239
Contig10556	NO	NO	2.15623825443611	66.8730589
Contig10557	NO	NO	2.96223154776598	58.541101
Contig10558	NO	NO	3.42002923573379	82.9908707
Contig10559	NO	NO	0.966079862601975	72.7207671
Contig1056	NO	NO	4.55480458419042	53.4234499
Contig10560	NO	NO	2.38095238095238	45.026455
Contig10561	NO	NO	5.9648735225892	77.8471225
Contig10562	NO	NO	0.288508698537261	75.7335334
Contig10563	NO	NO	0.558522707438824	87.4227668
Contig10564	NO	NO	8.79158765730047	63.1730161
Contig10565	NO	NO	11.8151500714626	82.0390662
Contig10566	NO	NO	0.227311473546627	73.5295789
Contig10567	NO	NO	2.36591624656487	78.1371139
Contig10568	NO	NO	10.2922395011645	74.8854331
Contig10569	NO	NO	0.248903269966709	56.300364
Contig10570	NO	NO	2.2121005526625	74.3483369
Contig10571	NO	NO	1.72501107805279	63.9441033
Contig10572	NO	NO	5.67043065943198	89.4705969
Contig10573	NO	NO	0.255240404556041	72.2872731
Contig10574	NO	NO	1.76345144356955	60.8267717
Contig10577	NO	NO	10.6690597267923	90.4377306
Contig10578	NO	NO	2.63870645262534	72.3784393
Contig10579	NO	NO	0.190029771330842	64.7969849
Contig10580	NO	NO	5.38484998665701	57.9800618
Contig10581	NO	NO	0	84.8026598
Contig10582	NO	NO	0.859125454345192	61.9297279
Contig10583	NO	NO	1.30891370231275	64.6643643
Contig10584	NO	NO	5.45631213095149	70.9694297
Contig10586	NO	NO	1.05413492927095	72.2796518
Contig10587	NO	NO	8.46227537956861	68.8173136
Contig10588	NO	NO	1.19994383241636	73.8373948
Contig1059	NO	NO	2.2166593414993	65.0876154
Contig10590	NO	NO	0.662205492820298	59.5845532
Contig10591	NO	NO	3.09227633705812	53.9461663
Contig10592	NO	NO	1.12182598753047	82.6030678
Contig10593	NO	NO	0.15225003806251	31.6158079
Contig10595	NO	NO	1.2970168612192	89.2347601
Contig10596	NO	NO	5.46772851539284	55.6064028
Contig10597	NO	NO	2.03830109973455	57.2857414
Contig10598	NO	NO	3.76540701611811	59.1331437
Contig10599	NO	NO	5.24205446876465	81.3872351
Contig106	NO	NO	0.055909650005591	42.2621044
Contig1060	NO	NO	2.52854896236985	75.2931986
Contig10600	NO	NO	1.80372770392144	56.1894582
Contig10601	NO	NO	5.22226663796726	53.8313705
Contig10602	NO	NO	6.47231440089954	59.5782026
Contig10603	NO	NO	0.350711066687709	45.6082207
Contig10604	NO	NO	1.89080595603876	56.0092177
Contig10605	NO	NO	10.4826620271586	85.612054
Contig10606	NO	NO	9.46555992427552	33.0056793
Contig10607	NO	NO	1.36311208975569	67.8410402
Contig10608	NO	NO	2.22782033485853	81.9786472
Contig10609	NO	NO	0.188875247898763	80.2153178
Contig1061	NO	NO	1.49324111914492	76.7958189
Contig10610	NO	NO	0.0560224089635854	61.4145658
Contig10612	NO	NO	4.62846275462274	69.3879889
Contig10613	NO	NO	9.53652489032996	36.2960137
Contig10614	NO	NO	2.78593479406671	71.0262781
Contig10615	NO	NO	1.01144774952876	70.2726311
Contig10616	NO	NO	2.37338883411838	76.8430277
Contig10617	NO	NO	4.12513190828776	64.3974081
Contig10618	NO	NO	0.53134962805526	76.0554536
Contig1062	NO	NO	0.621195179525407	68.4385065
Contig10620	NO	NO	0.407528156490812	59.7788234
Contig10621	NO	NO	0.409087190116454	52.7204298
Contig10622	NO	NO	5.31045479108431	68.1392727
Contig10623	NO	NO	8.70279146141215	91.7405583
Contig10624	NO	NO	1.69469239872022	67.3581791
Contig10625	NO	NO	0.471658851926865	55.1480176
Contig10627	NO	NO	0.34041394335512	87.5612745
Contig10628	NO	NO	0.174947515745276	99.1077677
Contig10629	NO	NO	1.90154236213818	51.2233256
Contig1063	NO	NO	1.36352857481622	57.9618212
Contig10630	NO	NO	5.20833333333333	40.4082064
Contig10632	NO	NO	4.34736507263281	73.4492631
Contig10633	NO	NO	1.71727748691099	64.3057592
Contig10634	NO	NO	1.36729431986874	81.0453942
Contig10635	NO	NO	1.14878477431523	81.6777402
Contig10636	NO	NO	7.41653739082389	79.7904669
Contig10637	NO	NO	0.277523381344878	72.7111259
Contig10639	NO	NO	7.91018116866548	71.0686864
Contig1064	NO	NO	4.28251416523916	56.5950718
Contig10640	NO	NO	1.98737432779986	46.9283376
Contig10641	NO	NO	0.969487214235825	53.199829
Contig10642	NO	NO	5.97503018077905	62.3236908
Contig10643	NO	NO	1.5662483395785	56.3730447
Contig10644	NO	NO	9.65644663680257	80.0683272
Contig10645	NO	NO	3.27994314765211	95.6158093
Contig10647	NO	NO	0	45.9817106
Contig10648	NO	NO	0.299110147311748	69.9693412
Contig10649	NO	NO	0.440063369125154	71.9811653
Contig1065	NO	NO	6.33589148670355	64.2200607
Contig10652	NO	NO	0.198327942881552	67.5443949
Contig10653	NO	NO	2.04129242972122	68.5699288
Contig10654	NO	NO	5.63423176488503	64.7048373
Contig10655	NO	NO	0.377145012257213	89.7275127
Contig10656	NO	NO	0.451103592717899	61.7367488
Contig10657	NO	NO	6.64488743694024	69.686868
Contig10658	NO	NO	0.914024564410168	79.5201371
Contig10659	NO	NO	1.1948450968678	75.2560382
Contig10661	NO	NO	1.04034865738788	45.7275411
Contig10662	NO	NO	2.87997027127462	78.1215162
Contig10663	NO	NO	8.61515410958904	67.9045377
Contig10665	NO	NO	1.94805194805195	68.9020071
Contig10667	NO	NO	8.39578520313292	75.8701001
Contig10668	NO	NO	0.0680133306128001	70.5298238
Contig10669	NO	NO	0.305776394062378	58.0558181
Contig10670	NO	NO	0.161949876513219	71.2538969
Contig10671	NO	NO	5.57762836185819	74.7300326
Contig10672	NO	NO	4.73196486077946	56.3739129
Contig10673	NO	NO	0.3294443750213	66.7681507
Contig10674	NO	NO	4.00415245439715	73.0090464
Contig10675	NO	NO	3.57258850276064	59.8308642
Contig10678	NO	NO	6.95074040495618	67.1501964
Contig10679	NO	NO	4.67121810995329	56.1598842
Contig1068	NO	NO	5.44729042833253	77.8846631
Contig10680	NO	NO	2.0125741357508	65.0524516
Contig10681	NO	NO	0	92.0685532
Contig10682	NO	NO	1.21896005293769	74.5237349
Contig10683	NO	NO	4.45033893309755	70.8576481
Contig10684	NO	NO	0.281183783729501	55.841091
Contig10685	NO	NO	0.145081729374214	62.1530129
Contig10686	NO	NO	2.59105935610686	56.616136
Contig10688	NO	NO	10.315557078147	74.6907236
Contig10689	NO	NO	0.245258338783519	45.5444735
Contig1069	NO	NO	0	75.8016972
Contig10691	NO	NO	0.821499823964324	84.3709658
Contig10692	NO	NO	2.85016286644951	64.9429967
Contig10693	NO	NO	2.93794240945639	56.1129819
Contig10694	NO	NO	9.19682160411171	67.3139989
Contig10695	NO	NO	6.75622594076518	64.9907036
Contig10696	NO	NO	0.603207050820194	61.078065
Contig10697	NO	NO	0.753075056480629	66.5927537
Contig10698	NO	NO	1.32961042414573	62.3321367
Contig107	NO	NO	3.0804179918219	58.0299864
Contig1070	NO	NO	6.33121407998301	75.0534238
Contig10701	NO	NO	4.11311581344302	61.934703
Contig10702	NO	NO	0.222874336020207	90.594703
Contig10703	NO	NO	2.56064690026954	76.06469
Contig10705	NO	NO	5.0539259104882	74.8241546
Contig10706	NO	NO	2.53164556962025	55.6463368
Contig10707	NO	NO	5.6400443146339	76.6693524
Contig10708	NO	NO	2.8735632183908	79.3308703
Contig10709	NO	NO	7.61964735516373	81.5302267
Contig10710	NO	NO	2.47529192301483	80.8433929
Contig10711	NO	NO	0	92.9115383
Contig10712	NO	NO	0.636373278383006	61.3198685
Contig10713	NO	NO	0.584205215359286	98.1942748
Contig10714	NO	NO	5.94029398393696	75.2720109
Contig10715	NO	NO	5.52299714645147	65.5257586
Contig10716	NO	NO	0.170134799110064	57.8327444
Contig10718	NO	NO	8.03341902313625	74.0199229
Contig10719	NO	NO	3.42525298188267	79.1494245
Contig10720	NO	NO	1.73160173160173	46.2470862
Contig10721	NO	NO	6.77740863787375	74.627907
Contig10722	NO	NO	4.4756053979545	59.5527798
Contig10723	NO	NO	2.95033601049008	76.5612195
Contig10725	NO	NO	3.8246543100912	62.5216567
Contig10726	NO	NO	12.8832775057975	61.0409688
Contig10727	NO	NO	4.19847328244275	65.9623773
Contig10728	NO	NO	8.87822681511554	77.1770109
Contig10729	NO	NO	1.5528976409172	59.3173858
Contig10730	NO	NO	8.22887879984209	71.2347019
Contig10731	NO	NO	0.879286521793745	64.9729933
Contig10732	NO	NO	9.40556809631302	84.1918052
Contig10734	NO	NO	5.18978939110494	66.2150745
Contig10735	NO	NO	0.570857713714857	74.0578103
Contig10736	NO	NO	4.91023264820604	66.9769565
Contig10737	NO	NO	0.064439217707897	38.2414537
Contig10738	NO	NO	6.88844545280595	72.8699123
Contig10739	NO	NO	0.362079890341519	68.1680051
Contig1074	NO	NO	4.16956219596942	14.5500347
Contig10740	NO	NO	7.41560828877005	68.4220421
Contig10741	NO	NO	3.72142477405635	53.2825041
Contig10743	NO	NO	5.84883475534385	59.7621273
Contig10744	NO	NO	0.94454472944041	65.3729902
Contig10745	NO	NO	6.24892577405652	71.4943404
Contig10746	NO	NO	0	65.0660464
Contig10747	NO	NO	17.5543586674646	49.2253474
Contig10749	NO	NO	1.44451142528919	76.2110579
Contig1075	NO	NO	0.440726193053537	46.0218662
Contig10750	NO	NO	0.0406685916466713	77.4573997
Contig10751	NO	NO	2.81540269125895	60.4602186
Contig10753	NO	NO	0.483208504469679	60.8359507
Contig10754	NO	NO	2.12562440216814	33.5317249
Contig10755	NO	NO	8.83069427527406	67.7386864
Contig10757	NO	NO	2.82291717806471	74.6502037
Contig10758	NO	NO	11.9093725793958	72.8117738
Contig10759	NO	NO	0.060723828030119	36.5861064
Contig1076	NO	NO	0.472651839403408	70.3463488
Contig10760	NO	NO	1.59952014395681	89.9830051
Contig10762	NO	NO	7.28883807346005	89.7098757
Contig10763	NO	NO	0.183192682062994	63.6924317
Contig10764	NO	NO	3.15900315900316	83.5521236
Contig10765	NO	NO	1.82606710796622	78.5665373
Contig10766	NO	NO	1.22835612878842	60.7398483
Contig10767	NO	NO	3.29726260815685	57.137799
Contig10768	NO	NO	1.2544053521295	64.4465683
Contig1077	NO	NO	5.23882896764253	58.3182919
Contig10770	NO	NO	6.23823938476642	72.3308517
Contig10772	NO	NO	1.72013017201302	86.3551836
Contig10773	NO	NO	2.08554527529198	77.7870469
Contig10774	NO	NO	0.616336860878346	65.397275
Contig10775	NO	NO	4.99485823417071	68.6939915
Contig10776	NO	NO	6.14780073520091	77.2404614
Contig10777	NO	NO	7.26392251815981	51.0182463
Contig10778	NO	NO	2.40325510195988	55.6992045
Contig10779	NO	NO	8.62332371414022	71.648277
Contig1078	NO	NO	0.459699662886914	54.7451221
Contig10780	NO	NO	1.81564245810056	50.4050279
Contig10781	NO	NO	6.04602925925109	60.9766323
Contig10782	NO	NO	9.83284169124877	63.8629021
Contig10783	NO	NO	0.935453695042095	77.1359526
Contig10784	NO	NO	5.44275539491868	57.6932072
Contig10785	NO	NO	0.0782227784730914	62.1167084
Contig10786	NO	NO	2.27407899800581	82.5385719
Contig10787	NO	NO	3.05897417656684	62.9792986
Contig10788	NO	NO	3.60995315656023	62.2158236
Contig10789	NO	NO	7.52506937705365	65.0220474
Contig1079	NO	NO	6.86816417734917	65.5180525
Contig10790	NO	NO	0	65.6639874
Contig10791	NO	NO	3.60690305754398	72.6374785
Contig10792	NO	NO	3.74638133620934	80.044843
Contig10793	NO	NO	3.7857919792064	63.8414488
Contig10794	NO	NO	0.179732199023455	81.5085523
Contig10795	NO	NO	4.29379319974866	65.4227466
Contig10797	NO	NO	3.94160771373914	51.3641558
Contig10798	NO	NO	0.377287304282211	83.1163931
Contig10799	NO	NO	0.662397880326783	64.6132332
Contig108	NO	NO	2.92109956337249	51.1807392
Contig1080	NO	NO	3.41711439099199	91.3831079
Contig10800	NO	NO	13.2910228108904	77.5064386
Contig10801	NO	NO	2.2981301577353	82.4872036
Contig10802	NO	NO	0.587250785447926	67.3444519
Contig10803	NO	NO	3.14625789258187	66.0074849
Contig10804	NO	NO	1.14942528735632	85.8492976
Contig10805	NO	NO	5.76921106294896	53.911894
Contig10806	NO	NO	0.681543241078883	60.1166575
Contig10807	NO	NO	0.984125625775534	67.7377947
Contig10808	NO	NO	4.59979921511363	55.7506617
Contig1081	NO	NO	6.13422611836744	64.4330521
Contig10810	NO	NO	1.68627085854981	60.1874554
Contig10811	NO	NO	6.81568340051301	76.6361305
Contig10812	NO	NO	1.46307656767371	74.5707025
Contig10813	NO	NO	2.49723756906077	67.7701657
Contig10814	NO	NO	2.72583739848911	74.781402
Contig10815	NO	NO	8.1384171739827	77.1996155
Contig10816	NO	NO	0.330642808518915	63.8471263
Contig10817	NO	NO	4.88231991091908	59.9307148
Contig10818	NO	NO	0.401284109149278	61.1958266
Contig10819	NO	NO	8.60056517999754	80.5995823
Contig1082	NO	NO	3.36272520025697	64.5461316
Contig10822	NO	NO	7.72831035670106	75.7731499
Contig10823	NO	NO	2.31916068470458	58.3876311
Contig10824	NO	NO	6.84025981491062	84.1179514
Contig10825	NO	NO	0	67.1373556
Contig10826	NO	NO	0	63.8107583
Contig10827	NO	NO	7.82127386491256	81.2971282
Contig10828	NO	NO	3.23601323169855	52.0034517
Contig10829	NO	NO	2.6668103332166	71.6914043
Contig1083	NO	NO	2.26218753534668	73.6568262
Contig10830	NO	NO	1.44644253322909	67.2478499
Contig10831	NO	NO	7.23211323675771	76.5763574
Contig10832	NO	NO	8.12207728279596	72.8361638
Contig10833	NO	NO	6.88581031232068	78.2577807
Contig10834	NO	NO	4.22774688663205	57.7868664
Contig10835	NO	NO	4.8799880733489	61.9837996
Contig10836	NO	NO	1.12260835611089	69.1721984
Contig10837	NO	NO	5.40115543704919	57.5564899
Contig10838	NO	NO	3.42123269645771	89.2099584
Contig10839	NO	NO	5.33835362079637	72.1967196
Contig1084	NO	NO	1.85230489637577	46.488193
Contig10840	NO	NO	2.16672685352371	93.2831468
Contig10841	NO	NO	4.31661427297893	62.6519026
Contig10842	NO	NO	1.6253555465258	77.7558484
Contig10843	NO	NO	9.52070072357325	45.9768239
Contig10845	NO	NO	3.07651632596652	57.1354749
Contig10846	NO	NO	3.42409042590129	61.0967773
Contig10847	NO	NO	0.257163850110213	58.2292432
Contig10848	NO	NO	5.43288640781538	68.3098241
Contig10849	NO	NO	1.72146668961956	83.6804958
Contig1085	NO	NO	3.38705008202258	58.5969314
Contig10850	NO	NO	0	84.7029895
Contig10851	NO	NO	4.34682004495571	64.0717969
Contig10854	NO	NO	7.95897205952414	61.5278984
Contig10855	NO	NO	3.3912497383295	58.0489847
Contig10856	NO	NO	3.55960264900662	70.6788079
Contig10858	NO	NO	2.89676966292135	65.8146067
Contig10859	NO	NO	0.349174203009882	61.9330284
Contig1086	NO	NO	0.242778266195334	42.9662354
Contig10860	NO	NO	4.57144426064096	62.641828
Contig10861	NO	NO	0.858724487448822	78.7527027
Contig10862	NO	NO	0	42.8767123
Contig10863	NO	NO	1.19444517365395	73.9112173
Contig10864	NO	NO	0.653905599809773	61.8812666
Contig10866	NO	NO	0.029838276541147	68.3326371
Contig10867	NO	NO	0.0666533359994668	45.9197049
Contig10868	NO	NO	1.90382941688425	44.6801567
Contig10869	NO	NO	5.17938352703386	75.0968503
Contig1087	NO	NO	3.5887579931428	48.1196094
Contig10870	NO	NO	3.68016532434996	56.1706464
Contig10871	NO	NO	7.68424729304925	80.915124
Contig10872	NO	NO	2.8570340177517	78.7017637
Contig10873	NO	NO	2.28552316182619	84.2131668
Contig10874	NO	NO	8.22829340424771	68.0873392
Contig10875	NO	NO	3.48920348920349	74.6603747
Contig10876	NO	NO	3.48529597021402	71.668323
Contig10877	NO	NO	0.267809319764328	70.2820925
Contig10878	NO	NO	4.48744025221194	67.4145734
Contig10879	NO	NO	0.246487552378605	76.4481144
Contig1088	NO	NO	4.38482790291161	63.6444438
Contig10880	NO	NO	3.11411276980868	70.8392534
Contig10881	NO	NO	5.3905183371781	68.0570595
Contig10882	NO	NO	2.24416517055655	49.7307002
Contig10884	NO	NO	5.89441312147617	66.5171707
Contig10885	NO	NO	7.46147607461476	80.2270884
Contig10886	NO	NO	1.3881877839475	80.224634
Contig10888	NO	NO	2.60639206973167	65.0914374
Contig1089	NO	NO	3.34075242561099	67.5886509
Contig10890	NO	NO	2.25399495374264	80.2859546
Contig10891	NO	NO	1.63429505311459	88.3650764
Contig10893	NO	NO	6.87152811225637	67.5368462
Contig10894	NO	NO	5.46461070588515	67.6788076
Contig10895	NO	NO	9.37455274080435	94.1892085
Contig10896	NO	NO	0	84.4487109
Contig10897	NO	NO	7.95915302597988	53.476498
Contig10898	NO	NO	2.63763667753693	68.7320161
Contig10899	NO	NO	6.51132912870825	91.8214202
Contig109	NO	NO	0	60.1500041
Contig1090	NO	NO	2.15408613161148	63.8251476
Contig10900	NO	NO	6.09296912439242	54.0654024
Contig10901	NO	NO	5.82664621194241	59.7489379
Contig10902	NO	NO	31.5748692451734	87.5766772
Contig10903	NO	NO	6.53359707486663	75.7807349
Contig10904	NO	NO	4.08740764030813	68.7588429
Contig10905	NO	NO	7.27233257353739	79.3932487
Contig10906	NO	NO	0.650300764103398	44.252967
Contig10907	NO	NO	0.745473908413206	78.1363152
Contig10909	NO	NO	3.89613571947823	53.8793913
Contig1091	NO	NO	0.134340206395408	55.8427812
Contig10910	NO	NO	6.42161204605846	68.286832
Contig10911	NO	NO	3.17241991303576	65.3629426
Contig10912	NO	NO	4.60864309459051	87.7606528
Contig10913	NO	NO	12.8145656963934	77.4382465
Contig10914	NO	NO	0.990402103253921	42.6935336
Contig10915	NO	NO	6.48843400768409	60.4046105
Contig10916	NO	NO	3.82422006038242	57.0904618
Contig10918	NO	NO	8.99485447189599	76.4052005
Contig10919	NO	NO	0.703904600223593	57.0618194
Contig10920	NO	NO	4.9209258128012	58.009231
Contig10921	NO	NO	0.925536390408077	74.3205721
Contig10922	NO	NO	5.98840240800139	57.2500751
Contig10923	NO	NO	2.49424405218726	98.6953185
Contig10924	NO	NO	0	49.9595992
Contig10926	NO	NO	2.58397932816537	90.3100775
Contig10928	NO	NO	0.556200425614239	87.693461
Contig10929	NO	NO	5.74225435467618	63.7982053
Contig10930	NO	NO	0.568070091109703	54.6308637
Contig10931	NO	NO	3.56069515222788	86.5640925
Contig10932	NO	NO	0.111875594339095	73.7539856
Contig10933	NO	NO	2.72574312955693	52.8261357
Contig10934	NO	NO	1.68746908731198	64.6867999
Contig10935	NO	NO	0.548212219041238	82.0795517
Contig10936	NO	NO	6.55461398005525	70.8756652
Contig10937	NO	NO	8.54277217330457	52.667794
Contig10938	NO	NO	0	79.2313424
Contig10939	NO	NO	1.08560794044665	90.03567
Contig1094	NO	NO	8.91947214842559	51.5073385
Contig10940	NO	NO	11.0922536064978	66.4868469
Contig10941	NO	NO	4.17187664333376	60.6499714
Contig10942	NO	NO	3.13670411985019	63.0243446
Contig10943	NO	NO	0	61.9392808
Contig10944	NO	NO	1.13110539845758	74.9305913
Contig10945	NO	NO	0.434963843630498	73.2460989
Contig10946	NO	NO	4.75361309420164	72.4394916
Contig10947	NO	NO	1.35106012631998	70.0992988
Contig10948	NO	NO	4.13236275787533	65.8158238
Contig1095	NO	NO	0.411351998841633	54.7651016
Contig10951	NO	NO	0.214224507283633	41.2489289
Contig10952	NO	NO	2.91140995424927	49.2915569
Contig10953	NO	NO	0.135025654874426	71.005491
Contig10954	NO	NO	0.0470558710041723	66.6413088
Contig10955	NO	NO	1.52757867030152	74.1322178
Contig10957	NO	NO	1.56350741457124	58.2414571
Contig10958	NO	NO	3.40851900992817	43.2676031
Contig10959	NO	NO	0.300679535750797	56.377413
Contig1096	NO	NO	9.26283288305673	69.2481185
Contig10960	NO	NO	7.23888314374354	64.3485005
Contig10961	NO	NO	13.8176638176638	74.5441595
Contig10962	NO	NO	5.58767607000116	78.5883357
Contig10963	NO	NO	0.778368134285424	43.9608785
Contig10964	NO	NO	5.80969461213974	72.545404
Contig10965	NO	NO	1.32026961295254	68.6123271
Contig10966	NO	NO	0.735020187883243	51.2369484
Contig10967	NO	NO	0.692717584369449	63.8632327
Contig10968	NO	NO	6.74929747089522	65.3452429
Contig10970	NO	NO	0.433103547839896	59.8116
Contig10971	NO	NO	7.77926805901514	88.561027
Contig10972	NO	NO	2.88837816013417	64.1157836
Contig10973	NO	NO	7.10629125690422	65.7820288
Contig10974	NO	NO	10.6870229007634	22.5954198
Contig10975	NO	NO	1.56290700703308	84.2146392
Contig10976	NO	NO	5.18459236577473	61.9350012
Contig10977	NO	NO	5.26378045895434	69.8485924
Contig10978	NO	NO	0.0554415922825304	72.2071298
Contig10979	NO	NO	4.28708599867465	60.917193
Contig10980	NO	NO	0.816767899871158	69.3447451
Contig10981	NO	NO	17.0487948265726	85.4539347
Contig10982	NO	NO	1.7227518088894	57.8568967
Contig10983	NO	NO	9.2217135382603	73.8979725
Contig10984	NO	NO	3.73962357195693	61.2229802
Contig10985	NO	NO	0.474636606348265	96.5292198
Contig10986	NO	NO	0.816914279384683	57.962145
Contig10987	NO	NO	2.64128603306162	75.8458946
Contig10988	NO	NO	0.696605210606975	57.2563043
Contig10989	NO	NO	0.0675904021628929	98.4724569
Contig1099	NO	NO	6.1885971157171	49.8632101
Contig10990	NO	NO	30.7422331990121	65.3581178
Contig10991	NO	NO	4.64803916370641	50.8297545
Contig10992	NO	NO	2.99431899751841	63.9143543
Contig10993	NO	NO	4.61689129319592	64.4328374
Contig10994	NO	NO	0	0
Contig10995	NO	NO	2.54262638348789	88.9769668
Contig10996	NO	NO	2.70033218920282	67.59187
Contig10997	NO	NO	0.583800478339747	60.8652802
Contig10998	NO	NO	1.57568364338721	69.7621226
Contig10999	NO	NO	0.785484251040767	88.2334459
Contig11	NO	NO	3.73828594767534	57.0653037
Contig110	NO	NO	2.58943128416611	87.6359451
Contig1100	NO	NO	5.08416227283434	50.9401895
Contig11000	NO	NO	0.184581308066203	65.4771427
Contig11002	NO	NO	3.12546916158266	66.9505521
Contig11003	NO	NO	5.44431115622405	36.1170066
Contig11004	NO	NO	0.0279790716544025	91.3908397
Contig11006	NO	NO	0.236835872740191	89.1055499
Contig11007	NO	NO	0.0869716472429988	53.8137067
Contig11008	NO	NO	5.60688341914098	73.0111432
Contig11009	NO	NO	4.35981153101722	59.78416
Contig1101	NO	NO	0.113196868219979	54.2212999
Contig11010	NO	NO	1.78148717573273	68.3969056
Contig11011	NO	NO	2.53090625912586	74.7493429
Contig11012	NO	NO	1.87152014223553	84.4008796
Contig11013	NO	NO	0	53.20015
Contig11015	NO	NO	3.98672741679873	66.7194929
Contig11016	NO	NO	2.93933407218234	59.3793668
Contig11018	NO	NO	0.901186155832136	85.2083689
Contig1102	NO	NO	0.295396041693041	59.9020973
Contig11020	NO	NO	3.61996697573987	81.5064143
Contig11021	NO	NO	8.03823593308712	63.0494605
Contig11023	NO	NO	1.95447697381815	77.4054318
Contig11024	NO	NO	1.38376383763838	60.0726476
Contig11025	NO	NO	2.26591807447317	52.6599361
Contig11026	NO	NO	3.86252045826514	71.3387889
Contig11027	NO	NO	0	11.3920195
Contig11028	NO	NO	5.48895273952244	70.4805311
Contig11029	NO	NO	3.3756468305304	58.5735365
Contig1103	NO	NO	0.60554903112155	58.2574868
Contig11030	NO	NO	4.44119337478447	78.0657297
Contig11031	NO	NO	0	10.5957031
Contig11033	NO	NO	2.44849100406268	74.5556442
Contig11036	NO	NO	9.87865113726447	49.6204037
Contig11037	NO	NO	0.0469593801361822	70.302888
Contig11038	NO	NO	0.631350834833503	74.2716003
Contig11039	NO	NO	0.134992237946318	64.8480212
Contig1104	NO	NO	0	87.1120897
Contig11040	NO	NO	5.21328422053232	56.8960908
Contig11041	NO	NO	0.762291957819845	38.4703341
Contig11042	NO	NO	9.23482849604222	71.2254471
Contig11043	NO	NO	11.2400958172102	60.1832109
Contig11044	NO	NO	5.34698421324825	56.1249266
Contig11046	NO	NO	7.75948167686753	78.8726984
Contig11047	NO	NO	5.88746431168094	61.8733486
Contig11049	NO	NO	10.7202680067002	83.919598
Contig11050	NO	NO	0.88549003823707	68.7039646
Contig11051	NO	NO	4.03905334114889	68.7014581
Contig11052	NO	NO	11.6208481484693	87.563958
Contig11053	NO	NO	2.87073490813648	68.9058399
Contig11054	NO	NO	3.99319677586334	74.8428603
Contig11056	NO	NO	0.599161174355902	99.001398
Contig11058	NO	NO	1.0126582278481	84.978903
Contig11060	NO	NO	6.11675277629313	80.1769701
Contig11062	NO	NO	1.20278615539279	84.5630475
Contig11064	NO	NO	3.26010447152966	43.2426925
Contig11065	NO	NO	2.36061579074283	39.7649537
Contig11066	NO	NO	0	43.712613
Contig11067	NO	NO	8.66661930809121	63.8133125
Contig11068	NO	NO	2.67795751456592	53.0380342
Contig11069	NO	NO	0.97837539511314	64.9315137
Contig1107	NO	NO	8.25882311770573	84.2732411
Contig11070	NO	NO	0.803976026896653	85.3968718
Contig11072	NO	NO	4.98200941046222	89.574684
Contig11073	NO	NO	0.208811860513677	57.9557319
Contig11074	NO	NO	11.812280515058	63.9778653
Contig11075	NO	NO	1.77470490909259	69.7024596
Contig11076	NO	NO	0.940999341300461	64.6466547
Contig11077	NO	NO	3.01448262303676	63.9507198
Contig11078	NO	NO	5.82232893157263	61.3865546
Contig11079	NO	NO	4.86402829980102	74.6584126
Contig11080	NO	NO	4.2163469846207	84.0850181
Contig11081	NO	NO	9.16972324108036	89.9966656
Contig11082	NO	NO	0.893686995066848	44.7486952
Contig11083	NO	NO	0.0914076782449726	55.393053
Contig11084	NO	NO	0.110666396148809	62.3660475
Contig11085	NO	NO	0.994683587720803	85.5599383
Contig11087	NO	NO	0	34.5197091
Contig11088	NO	NO	9.83874843326861	76.2226999
Contig11089	NO	NO	8.18081316791549	56.9364943
Contig1109	NO	NO	0.0883821644792081	73.9979672
Contig11090	NO	NO	1.98019801980198	75.7438601
Contig11091	NO	NO	1.57031735018077	64.4560494
Contig11092	NO	NO	4.90761350532329	81.6594706
Contig11093	NO	NO	6.76148286313826	81.2543716
Contig11094	NO	NO	4.31166758730743	62.209231
Contig11095	NO	NO	9.67221923696937	50.6537704
Contig11096	NO	NO	1.47468458135343	73.709651
Contig11097	NO	NO	5.34229222889244	48.0310624
Contig11098	NO	NO	5.25090672873924	73.0471499
Contig1110	NO	NO	3.02671404132123	69.8162039
Contig11101	NO	NO	0	53.3856757
Contig11102	NO	NO	4.96437207112747	70.4427278
Contig11103	NO	NO	10.0075528700906	78.0447508
Contig11104	NO	NO	7.85836015906078	79.8759705
Contig11106	NO	NO	5.8780006576784	48.4318481
Contig11108	NO	NO	3.52236703064459	56.6044382
Contig11109	NO	NO	6.13533241270468	70.8048925
Contig1111	NO	NO	1.66515289131093	57.9675043
Contig11110	NO	NO	5.63740584584774	55.2655266
Contig11111	NO	NO	0.447427293064877	82.9082774
Contig11112	NO	NO	5.57890249101651	66.6289055
Contig11113	NO	NO	12.6895295112904	78.603501
Contig11114	NO	NO	7.75375939849624	75.9515977
Contig11115	NO	NO	7.95040326052639	71.5105766
Contig11116	NO	NO	3.83184943085766	52.1469627
Contig11117	NO	NO	11.0137416033007	76.369898
Contig11119	NO	NO	0.019392999127315	75.0121206
Contig1112	NO	NO	4.77014310429313	52.2615678
Contig11120	NO	NO	5.96663845900088	53.4301
Contig11121	NO	NO	4.36405034469673	74.3495035
Contig11122	NO	NO	5.37832461504457	66.831209
Contig11123	NO	NO	0.781555295037124	48.0382962
Contig11124	NO	NO	5.09103460177755	72.6637329
Contig11125	NO	NO	0.815705041057154	74.7174942
Contig11127	NO	NO	0.234879624192601	57.7686436
Contig11129	NO	NO	7.69748150362454	60.8026306
Contig1113	NO	NO	4.71627896844559	45.4890371
Contig11130	NO	NO	1.82978533493997	74.8292944
Contig11131	NO	NO	2.76400428839453	61.8919191
Contig11132	NO	NO	0	53.3034887
Contig11133	NO	NO	12.7053319866036	87.985753
Contig11135	NO	NO	2.03975643351222	55.070413
Contig11136	NO	NO	0.225487616971701	47.6831147
Contig11137	NO	NO	0.824786631284516	68.0628272
Contig11138	NO	NO	6.04835195482038	65.1757857
Contig11139	NO	NO	0.398755881649254	53.7203924
Contig1114	NO	NO	2.9619050575926	60.8351703
Contig11140	NO	NO	1.36473311279246	79.6425491
Contig11141	NO	NO	5.26190617753731	73.5329092
Contig11143	NO	NO	1.23402910502792	62.7714488
Contig11144	NO	NO	7.58987792386614	71.8301345
Contig11145	NO	NO	0	74.2088822
Contig11146	NO	NO	0.0735294117647059	85.2034314
Contig11147	NO	NO	4.41501103752759	63.554796
Contig11148	NO	NO	4.8536656041727	88.1954506
Contig11149	NO	NO	5.13492271417344	79.5022269
Contig1115	NO	NO	2.22001142246541	56.0087695
Contig11150	NO	NO	4.11759861648687	61.1298691
Contig11151	NO	NO	2.54567235699311	60.0591494
Contig11152	NO	NO	0.447127207690588	63.6984299
Contig11153	NO	NO	7.80515000522666	70.8073452
Contig11154	NO	NO	4.09256006684515	64.7033747
Contig11155	NO	NO	0.574194077598228	74.7600689
Contig11156	NO	NO	5.81713660005475	60.1286614
Contig11157	NO	NO	0.177788313381534	70.8130852
Contig11159	NO	NO	0.830629461388709	70.67878
Contig11160	NO	NO	7.11910648819166	58.8455964
Contig11161	NO	NO	2.75539743992187	74.5247811
Contig11162	NO	NO	0	72.6652114
Contig11163	NO	NO	1.66052873865579	78.3210575
Contig11164	NO	NO	4.81786133960047	57.3795535
Contig11165	NO	NO	1.46174545696156	80.8976446
Contig11166	NO	NO	0.481347773766546	60.0882471
Contig11167	NO	NO	7.25484284314465	61.8640235
Contig11168	NO	NO	7.17392216364374	59.3156106
Contig11169	NO	NO	1.61904761904762	88.247619
Contig1117	NO	NO	0.145222189950624	82.7973943
Contig11170	NO	NO	8.67763243103225	71.8300738
Contig11171	NO	NO	14.1240295575718	87.5876906
Contig11172	NO	NO	4.66738472585526	73.4738678
Contig11173	NO	NO	6.71849220387354	64.0843082
Contig11174	NO	NO	0.540702913787924	58.8945629
Contig11175	NO	NO	0.396759104577347	68.5641497
Contig11176	NO	NO	3.84274312740171	85.2460834
Contig11177	NO	NO	3.45015193938348	56.4803142
Contig11180	NO	NO	1.99082489396694	94.217952
Contig11182	NO	NO	2.04009718281125	67.5327807
Contig11183	NO	NO	6.27651537165107	88.9812286
Contig11184	NO	NO	0	61.8108137
Contig11185	NO	NO	5.07262121642627	54.0881817
Contig11186	NO	NO	0.990212807341721	63.9978074
Contig11187	NO	NO	0.311125860781548	75.4832822
Contig11188	NO	NO	4.72046987165543	74.9064607
Contig11189	NO	NO	9.4149063644767	81.8240953
Contig1119	NO	NO	1.43884892086331	60.0022136
Contig11190	NO	NO	0.382731169626454	63.1582976
Contig11191	NO	NO	0	56.3970333
Contig11192	NO	NO	0.244325539348628	57.3334311
Contig11193	NO	NO	6.56994251300301	67.1137878
Contig11194	NO	NO	0.196309383588536	46.4337129
Contig11195	NO	NO	7.21649484536083	58.2474227
Contig11196	NO	NO	1.11845543138459	55.1581881
Contig11197	NO	NO	8.87569389680073	66.2785483
Contig11198	NO	NO	0.168262040083757	59.6900239
Contig11199	NO	NO	3.74102455801605	63.6879261
Contig112	NO	NO	3.48632501143626	65.9345153
Contig1120	NO	NO	8.76005415306204	84.3195031
Contig11200	NO	NO	1.48669891909677	63.2407599
Contig11201	NO	NO	0.707213578500707	69.311808
Contig11202	NO	NO	0.822072650670503	72.2704619
Contig11203	NO	NO	1.57779610571234	43.8627317
Contig11205	NO	NO	9.99273577718325	77.7200971
Contig11206	NO	NO	3.98043898555669	84.1407938
Contig11207	NO	NO	2.46408127677319	76.5609007
Contig11209	NO	NO	0.0819739322895319	89.2696123
Contig1121	NO	NO	13.0603600423579	68.9963525
Contig11211	NO	NO	4.82126868241615	63.344583
Contig11212	NO	NO	3.70074014802961	75.655131
Contig11213	NO	NO	4.22535211267606	62.9812207
Contig11214	NO	NO	2.52097450790578	78.1623104
Contig11215	NO	NO	2.76012797981164	68.812807
Contig11216	NO	NO	5.76118696235498	77.3088154
Contig11217	NO	NO	2.99261198915178	25.1472926
Contig11218	NO	NO	6.8259385665529	64.5703674
Contig11219	NO	NO	0.140706345856198	52.3755921
Contig1122	NO	NO	6.08655075168902	64.5600438
Contig11220	NO	NO	7.34911415068807	75.7853975
Contig11221	NO	NO	2.80933186759497	96.5188714
Contig11222	NO	NO	3.99352100089366	59.7310657
Contig11223	NO	NO	1.15897660179313	78.0319265
Contig11224	NO	NO	2.55967236193767	63.3678889
Contig11225	NO	NO	0.306184935701164	66.4836847
Contig11226	NO	NO	6.34683233624789	65.2899218
Contig11227	NO	NO	1.1348897535668	89.1212711
Contig11228	NO	NO	0.345502706437867	85.788322
Contig11229	NO	NO	18.1740735482039	74.8402669
Contig1123	NO	NO	0	71.8567536
Contig11230	NO	NO	7.50782959371917	90.0167317
Contig11231	NO	NO	0.36559729458002	68.2295951
Contig11233	NO	NO	10.430094925583	86.4291574
Contig11234	NO	NO	6.75045770574294	53.1185767
Contig11235	NO	NO	1.03185284881113	48.5015702
Contig11236	NO	NO	3.50877192982456	78.4047748
Contig11237	NO	NO	6.50588031490001	72.0872712
Contig11238	NO	NO	8.26828029008268	70.9617072
Contig1124	NO	NO	3.98254012211365	71.1463649
Contig11240	NO	NO	5.17033559601599	82.6080061
Contig11242	NO	NO	3.11293736770016	84.0181796
Contig11243	NO	NO	0.371747211895911	33.3457249
Contig11244	NO	NO	4.20230176327737	59.360152
Contig11245	NO	NO	4.65756753472925	67.2350249
Contig11247	NO	NO	5.19203152041831	63.4164304
Contig11248	NO	NO	1.14321756612922	79.9503292
Contig11249	NO	NO	1.1063170704724	65.9088395
Contig1125	NO	NO	4.0124734630597	65.4293038
Contig11250	NO	NO	3.94406597346719	44.1974423
Contig11256	NO	NO	1.02761569535329	55.8715835
Contig11257	NO	NO	3.63219349457882	59.8065054
Contig11258	NO	NO	0.71745093901667	66.7018358
Contig1126	NO	NO	1.70316301703163	74.7410497
Contig11260	NO	NO	4.00045288145828	82.5112277
Contig11261	NO	NO	0.271149674620391	71.6946855
Contig11262	NO	NO	1.96776611694153	80.7065217
Contig11263	NO	NO	7.455091946134	66.9041252
Contig11265	NO	NO	3.02263461268101	71.2568536
Contig11266	NO	NO	3.31158560695927	70.2303282
Contig11267	NO	NO	0.73881010528044	80.969483
Contig11268	NO	NO	3.25752653238033	60.4236517
Contig11269	NO	NO	33.398580866161	83.8267678
Contig1127	NO	NO	4.83270589230574	58.0183791
Contig11270	NO	NO	0.856967965721282	70.4550092
Contig11271	NO	NO	3.4271854898239	63.993462
Contig11272	NO	NO	1.39351242548579	64.295115
Contig11273	NO	NO	3.81395605000826	59.4440161
Contig11274	NO	NO	1.32961884259846	77.7526276
Contig11275	NO	NO	9.71079862032369	59.0130008
Contig11276	NO	NO	0.662251655629139	71.9352465
Contig11277	NO	NO	2.07475994513032	70.7887517
Contig11278	NO	NO	5.13423476386439	70.3155007
Contig11279	NO	NO	6.27968337730871	63.8680739
Contig1128	NO	NO	0	100
Contig11280	NO	NO	5.14801847900396	72.9392389
Contig11281	NO	NO	0	63.6577942
Contig11282	NO	NO	2.78366914103924	76.2526511
Contig11283	NO	NO	1.70439339089769	67.3460764
Contig11284	NO	NO	3.83932152885222	55.8821844
Contig11285	NO	NO	0.0190117682845682	73.4272515
Contig11286	NO	NO	0.102266916652463	47.1484575
Contig11287	NO	NO	4.2345212418624	67.9205335
Contig11288	NO	NO	0.25386438000677	57.9374929
Contig11289	NO	NO	0.60850804890192	93.8817282
Contig11292	NO	NO	1.12737195899316	57.4833265
Contig11293	NO	NO	0	49.2366412
Contig11294	NO	NO	0.216403375892664	68.5728197
Contig11295	NO	NO	1.390013790688	23.4397916
Contig11296	NO	NO	3.09585467006756	48.3186978
Contig11297	NO	NO	0.178491744756805	70.6113342
Contig11298	NO	NO	6.35593220338983	50.3329298
Contig11299	NO	NO	0.132485426603074	61.1685215
Contig113	NO	NO	2.71096498817558	62.9712945
Contig1130	NO	NO	5.71284934073719	51.1494253
Contig11300	NO	NO	8.3890010874631	95.7588939
Contig11302	NO	NO	12.7717964956724	87.1226515
Contig11304	NO	NO	0.672460169666874	66.9097869
Contig11305	NO	NO	3.23739504574126	60.993567
Contig11306	NO	NO	3.7719758593545	68.7385201
Contig11307	NO	NO	2.80916810317308	46.4789632
Contig11308	NO	NO	4.14832612225361	64.1000854
Contig11309	NO	NO	5.88489623366641	79.4436972
Contig1131	NO	NO	4.21422196478494	56.5899674
Contig11310	NO	NO	4.55368693402329	75.0142303
Contig11311	NO	NO	5.57749070418216	79.4667842
Contig11312	NO	NO	4.12772216159795	61.3844475
Contig11313	NO	NO	1.53170220484502	63.1948083
Contig11314	NO	NO	0.0543035568829758	68.8351887
Contig11316	NO	NO	7.7825957993757	53.7719459
Contig11317	NO	NO	3.59992216384511	69.236476
Contig11318	NO	NO	3.69776901269567	67.8047578
Contig11319	NO	NO	4.93042083663079	61.1218108
Contig1132	NO	NO	6.64662343440335	65.5845119
Contig11320	NO	NO	0.853983119600336	54.6036807
Contig11321	NO	NO	0.116692922574246	70.8909505
Contig11323	NO	NO	0.935570386078713	64.845423
Contig11324	NO	NO	7.76531492666091	56.1691113
Contig11325	NO	NO	3.03514376996805	75.3035144
Contig11326	NO	NO	4.95275562892971	78.7066634
Contig11327	NO	NO	0.586739683160571	56.6719414
Contig11328	NO	NO	0	99.1939547
Contig11329	NO	NO	6.8114165645246	52.4706706
Contig1133	NO	NO	5.88467787975934	81.5306018
Contig11330	NO	NO	4.37457936736852	53.7977118
Contig11331	NO	NO	0	60.0910834
Contig11334	NO	NO	19.2846369316958	94.4480356
Contig11336	NO	NO	3.88730929694174	53.6498203
Contig11337	NO	NO	4.87601003064921	67.9019225
Contig11339	NO	NO	3.84896144402416	77.7556573
Contig1134	NO	NO	3.08852484332171	51.2085998
Contig11340	NO	NO	9.61307378034126	68.9497717
Contig11341	NO	NO	0	54.8511502
Contig11342	NO	NO	0.697739324588334	88.1356405
Contig11343	NO	NO	0.305322794042813	65.7529599
Contig11344	NO	NO	4.94541945600386	84.2862312
Contig11345	NO	NO	3.68555890152366	77.7787766
Contig11346	NO	NO	0	85.9235248
Contig11347	NO	NO	0.142511044605957	89.2404161
Contig11348	NO	NO	0.890336038259011	82.5366946
Contig11349	NO	NO	8.04239401496259	51.4962594
Contig1135	NO	NO	0.140136795071497	58.3769464
Contig11350	NO	NO	5.36665951112065	64.2767143
Contig11351	NO	NO	0.110367154734751	78.7984696
Contig11352	NO	NO	1.40154169586545	75.9635599
Contig11353	NO	NO	4.48143405889885	71.836806
Contig11354	NO	NO	1.48038490007402	65.6180607
Contig11355	NO	NO	2.30156388315137	57.4299203
Contig11356	NO	NO	2.60549419427924	78.9294817
Contig11357	NO	NO	15.4936669636286	70.9571213
Contig11358	NO	NO	8.27436444644127	67.3181325
Contig1136	NO	NO	0.310312204351939	64.7583728
Contig11360	NO	NO	5.96457957360903	74.6612425
Contig11361	NO	NO	17.7260519247986	54.4136079
Contig11362	NO	NO	6.51016275406885	59.9624991
Contig11363	NO	NO	1.99456029011786	40.7887579
Contig11364	NO	NO	3.65057182785272	77.0156575
Contig11365	NO	NO	4.5505882868954	63.5788458
Contig11366	NO	NO	5.62711016631237	60.4976866
Contig11367	NO	NO	9.15567455228002	80.8180193
Contig11368	NO	NO	0.329849300101016	63.875317
Contig11369	NO	NO	6.97180267616149	59.8679148
Contig1137	NO	NO	1.37316155736137	55.049066
Contig11370	NO	NO	1.17748645890572	63.0844912
Contig11371	NO	NO	2.34933875353061	69.9601404
Contig11372	NO	NO	12.7939389607605	74.3549425
Contig11373	NO	NO	8.00224887556222	61.905922
Contig11374	NO	NO	7.25890079502247	80.4562738
Contig11376	NO	NO	4.45086009864068	54.2704198
Contig11377	NO	NO	3.53841709994223	78.285673
Contig11378	NO	NO	0.120867831026772	78.4794827
Contig11379	NO	NO	1.59085743969352	68.0205188
Contig1138	NO	NO	3.6505760058128	65.5615324
Contig11380	NO	NO	0	73.9797484
Contig11381	NO	NO	9.83987655063228	73.5545803
Contig11382	NO	NO	0.250027780864541	86.2429159
Contig11384	NO	NO	2.81473899692938	74.3645513
Contig11385	NO	NO	7.21406086044071	68.0438965
Contig11386	NO	NO	3.85923600209315	55.5010466
Contig11387	NO	NO	3.71154259071808	67.4641882
Contig11388	NO	NO	9.50589597048398	61.1632786
Contig11389	NO	NO	2.54003580240941	46.6568291
Contig1139	NO	NO	0.4973887092763	78.8568349
Contig11390	NO	NO	2.52892192477505	59.8194825
Contig11391	NO	NO	0.1906698868692	30.2021101
Contig11392	NO	NO	0.0716041721364298	61.2955582
Contig11393	NO	NO	8.30117843362186	66.3280843
Contig11394	NO	NO	0.188377131016295	99.9246491
Contig11395	NO	NO	0	70.1129833
Contig11397	NO	NO	1.75552925217114	68.9164927
Contig11398	NO	NO	0.525486074619023	56.4276501
Contig114	NO	NO	4.73792580727321	50.1486739
Contig1140	NO	NO	0.855469714608248	58.897767
Contig11400	NO	NO	3.6650515591999	66.5796993
Contig11401	NO	NO	13.5711516091508	91.0624273
Contig11402	NO	NO	0.987275120666959	56.2856516
Contig11403	NO	NO	0	72.9975416
Contig11404	NO	NO	0.251382604323781	77.6856042
Contig11405	NO	NO	3.93805416636467	66.7778019
Contig11406	NO	NO	7.70725182330648	86.5059397
Contig11407	NO	NO	1.18616719724391	56.1903101
Contig11408	NO	NO	0	83.4617044
Contig11409	NO	NO	4.111054795292	70.3440897
Contig1141	NO	NO	4.77499301220535	91.356098
Contig11411	NO	NO	5.43183052688756	55.045567
Contig11412	NO	NO	0.0864939670457986	65.8175842
Contig11413	NO	NO	0	71.8589199
Contig11414	NO	NO	2.00114351057747	50.3066687
Contig11415	NO	NO	0	64.5154209
Contig11416	NO	NO	0.1379373764311	87.3511426
Contig11417	NO	NO	8.14552708447125	67.0236766
Contig11418	NO	NO	3.43434702920085	61.5673435
Contig11419	NO	NO	8.54641467481935	76.4869372
Contig1142	NO	NO	0.0481354393734141	61.6092365
Contig11420	NO	NO	0	58.2182035
Contig11421	NO	NO	6.70755078574166	56.9082136
Contig11422	NO	NO	0.224964648412392	66.8145006
Contig11423	NO	NO	0.699044638993376	52.3517859
Contig11424	NO	NO	4.97599301615015	71.5175324
Contig11425	NO	NO	3.070968827563	81.8013546
Contig11426	NO	NO	3.04598550938932	53.8015674
Contig11428	NO	NO	1.95619817137997	59.634276
Contig11429	NO	NO	5.06001151512467	61.1242748
Contig1143	NO	NO	0.806298615063555	82.6029216
Contig11430	NO	NO	0.0973567638611693	76.6830551
Contig11431	NO	NO	3.74385773340613	59.4935392
Contig11432	NO	NO	4.38249436971209	60.0873455
Contig11433	NO	NO	0.242840013963301	60.4049357
Contig11434	NO	NO	3.87135199523526	63.0434783
Contig11435	NO	NO	5.54976114137083	71.1901727
Contig11436	NO	NO	0.45054595568748	69.6676561
Contig11437	NO	NO	0.349283967865875	60.2602166
Contig11438	NO	NO	10.6060606060606	88.4659091
Contig11439	NO	NO	4.94334260707591	87.1938769
Contig1144	NO	NO	0.655307994757536	55.4718218
Contig11440	NO	NO	0.0906453952139231	44.1171139
Contig11441	NO	NO	0.0323206205559147	69.3600517
Contig11442	NO	NO	6.14238730895725	48.5200232
Contig11443	NO	NO	0.440299403594444	71.0082856
Contig11444	NO	NO	6.54824103099965	75.8272379
Contig11445	NO	NO	3.95856144192706	91.1985176
Contig11447	NO	NO	2.97027210713117	65.018753
Contig11448	NO	NO	7.28543892319253	60.2208501
Contig11449	NO	NO	0.461107367076934	78.2534672
Contig1145	NO	NO	2.89735099337748	84.8746452
Contig11450	NO	NO	6.08652738937325	61.8138948
Contig11452	NO	NO	2.40340173784433	68.9129229
Contig11455	NO	NO	3.61240229104647	65.3366063
Contig11456	NO	NO	0.475021771831209	52.0861373
Contig11457	NO	NO	5.62947799385875	71.7076083
Contig11458	NO	NO	0.919963201471941	82.7430236
Contig11459	NO	NO	4.07510675219841	57.4336577
Contig11460	NO	NO	4.83029395050886	61.5539598
Contig11461	NO	NO	2.44965206269375	88.9158664
Contig11462	NO	NO	5.76840292724925	81.7692639
Contig11463	NO	NO	4.31635468272568	59.8875671
Contig11464	NO	NO	7.26131359505294	71.4185327
Contig11465	NO	NO	7.72536112634851	68.6391479
Contig11466	NO	NO	4.29855412270418	59.3167904
Contig11467	NO	NO	0.155207201614155	73.9158777
Contig11468	NO	NO	4.72546568702174	81.0158227
Contig11469	NO	NO	0	54.3158348
Contig1147	NO	NO	0.120257350730563	68.1287956
Contig11470	NO	NO	4.60501528027798	68.8784695
Contig11471	NO	NO	2.21716991413164	55.8050394
Contig11472	NO	NO	4.98832519634897	63.4737848
Contig11474	NO	NO	8.00794586876901	64.4298218
Contig11476	NO	NO	6.77181553231613	53.132179
Contig11477	NO	NO	0.76631806707537	74.2472052
Contig11478	NO	NO	0.777711697698888	63.694588
Contig1148	NO	NO	4.27896736621569	69.6672703
Contig11481	NO	NO	2.578171481457	60.1672506
Contig11482	NO	NO	6.42546632258958	73.2451203
Contig11483	NO	NO	3.07992202729045	84.1013645
Contig11485	NO	NO	0.101148030142113	92.8235473
Contig11486	NO	NO	1.8738288569644	61.9548127
Contig11487	NO	NO	2.16612960973863	69.4539921
Contig11488	NO	NO	5.3475935828877	79.5690469
Contig11489	NO	NO	0	76.3458226
Contig1149	NO	NO	4.28748780704088	60.8761195
Contig11491	NO	NO	1.73652221959113	64.7683321
Contig11492	NO	NO	5.17272400143937	65.0728679
Contig11493	NO	NO	0.657651362571417	54.8768959
Contig11494	NO	NO	6.89819219790676	58.1018078
Contig11495	NO	NO	2.69820735538717	34.5777121
Contig11496	NO	NO	5.47476475620188	51.06929
Contig11497	NO	NO	0.386963625419211	70.4746754
Contig11498	NO	NO	1.7316865973992	65.1538914
Contig11499	NO	NO	0.350262697022767	82.6736719
Contig1150	NO	NO	5.74721084039496	65.176504
Contig11500	NO	NO	4.24631527079318	59.5136302
Contig11501	NO	NO	3.36551004435168	52.1601878
Contig11502	NO	NO	0.534565979592158	70.9565587
Contig11503	NO	NO	0.475918522748905	61.3744527
Contig11504	NO	NO	1.20365912373616	71.5053763
Contig11505	NO	NO	23.3281493001555	96.4230171
Contig11506	NO	NO	0.475935510738295	68.6239515
Contig11507	NO	NO	0.345230507754408	76.590716
Contig11508	NO	NO	8.56646498532319	73.8033906
Contig11509	NO	NO	2.04859261687221	67.7387635
Contig1151	NO	NO	3.94200446119529	69.5504192
Contig11510	NO	NO	4.46522378650977	90.7018281
Contig11511	NO	NO	3.60275942291226	58.7169007
Contig11512	NO	NO	0.17749378771743	59.515442
Contig11514	NO	NO	0	82.2902971
Contig11515	NO	NO	1.81105554804703	56.8482227
Contig11516	NO	NO	4.7793566085857	70.5908828
Contig11517	NO	NO	0.261496507153797	84.1084837
Contig11518	NO	NO	0	59.9724954
Contig11519	NO	NO	1.50519978106185	60.4679803
Contig1152	NO	NO	7.88723794015876	61.6646313
Contig11520	NO	NO	5.47290633551416	73.9106277
Contig11521	NO	NO	6.13410751076981	69.245177
Contig11522	NO	NO	5.73770491803279	24.1760138
Contig11523	NO	NO	2.32663124631038	83.2586728
Contig11524	NO	NO	0.590796019900497	71.6355721
Contig11525	NO	NO	1.71141298534603	64.2443042
Contig11526	NO	NO	7.46476077029978	71.5733572
Contig11527	NO	NO	2.52434186801298	86.9535601
Contig11528	NO	NO	6.9340377435168	73.5592187
Contig11529	NO	NO	0.381721016468535	89.2518268
Contig1153	NO	NO	3.67963323007155	68.4486368
Contig11530	NO	NO	3.17083742044392	53.8221137
Contig11531	NO	NO	8.57300884955752	64.4634956
Contig11532	NO	NO	0	82.3217443
Contig11533	NO	NO	3.01197946377638	56.7324586
Contig11534	NO	NO	0.0231304790322208	70.9943793
Contig11535	NO	NO	1.09450963423015	45.814137
Contig11536	NO	NO	0	50.5601328
Contig11537	NO	NO	6.89574293420898	67.8128298
Contig11538	NO	NO	0.323135555365476	57.8003973
Contig11539	NO	NO	2.84458236358935	85.4344453
Contig1154	NO	NO	10.0695594567738	88.8638622
Contig11540	NO	NO	1.72381785875302	75.4501817
Contig11541	NO	NO	9.11936844970736	55.6036477
Contig11542	NO	NO	2.23905855398474	68.2652503
Contig11543	NO	NO	0.196703253471812	50.7179669
Contig11544	NO	NO	0	75.3603459
Contig11545	NO	NO	1.79940668212103	71.2548835
Contig11546	NO	NO	1.68918918918919	43.1306306
Contig11547	NO	NO	5.52251486830926	81.825262
Contig11548	NO	NO	1.79862854573388	78.1766403
Contig11549	NO	NO	2.33644859813084	91.536864
Contig1155	NO	NO	2.08341844029576	52.2807304
Contig11550	NO	NO	0.392811548659531	47.7757046
Contig11551	NO	NO	7.71145492703402	64.0538826
Contig11553	NO	NO	0.0561529606648511	78.605722
Contig11554	NO	NO	4.44935586122663	84.4766918
Contig11555	NO	NO	0.751995351301465	64.7399634
Contig11556	NO	NO	4.25510401833486	57.7160624
Contig11557	NO	NO	2.79615528648109	82.5165398
Contig11558	NO	NO	2.46621621621622	78.2027027
Contig11559	NO	NO	0.539535999040825	55.8060068
Contig1156	NO	NO	3.06502620976476	60.2900403
Contig11560	NO	NO	3.61862240305333	75.901055
Contig11561	NO	NO	9.12239209392685	88.073317
Contig11562	NO	NO	2.9119077236232	54.1077689
Contig11564	NO	NO	0.906981086776749	67.7141409
Contig11565	NO	NO	12.5717232931468	85.3329895
Contig11566	NO	NO	6.22204320451125	64.8512857
Contig11567	NO	NO	0.0623869237007923	84.8399775
Contig11568	NO	NO	5.89946984493961	68.2325507
Contig11569	NO	NO	1.40685584874584	83.9755687
Contig1157	NO	NO	4.31076712060351	50.042128
Contig11570	NO	NO	2.9882024216082	74.821484
Contig11572	NO	NO	1.25156445556946	54.5008183
Contig11574	NO	NO	0.169344425393197	81.5224064
Contig11575	NO	NO	0.851426138782461	68.3498706
Contig11576	NO	NO	6.64672648720505	39.0283694
Contig11577	NO	NO	5.12871495573048	66.9335314
Contig11578	NO	NO	7.5061944322985	75.4991984
Contig11579	NO	NO	9.49420740322125	72.4950551
Contig11580	NO	NO	3.06357977198014	64.391131
Contig11581	NO	NO	2.90925366454067	60.4900973
Contig11582	NO	NO	2.91932059447983	76.764862
Contig11583	NO	NO	8.3215524996787	61.261406
Contig11584	NO	NO	2.74656679151061	51.8414482
Contig11585	NO	NO	0.143317807237549	55.4532426
Contig11586	NO	NO	14.8448043184885	65.48583
Contig11587	NO	NO	1.71438367906738	81.0732042
Contig11588	NO	NO	6.19962802231866	77.6875387
Contig11589	NO	NO	2.70211846087332	78.8640294
Contig1159	NO	NO	5.4107021131561	50.4473415
Contig11590	NO	NO	3.64208338404786	55.8381005
Contig11591	NO	NO	0.137130319513645	80.6349134
Contig11593	NO	NO	4.0881978419677	52.0675558
Contig11594	NO	NO	7.04483271215288	67.4817416
Contig11596	NO	NO	0.352137474470033	63.6241989
Contig11597	NO	NO	0	96.986166
Contig11598	NO	NO	9.57678247022675	72.9383004
Contig116	NO	NO	8.0695557668795	64.784676
Contig11601	NO	NO	2.88214719966375	64.8272963
Contig11602	NO	NO	1.30733195337183	73.4502669
Contig11603	NO	NO	1.5938444627645	88.9475131
Contig11604	NO	NO	4.25188769151822	83.6595558
Contig11605	NO	NO	0.878842380640942	68.9789078
Contig11606	NO	NO	3.28800191453276	61.2702509
Contig11607	NO	NO	0.548464299960112	85.9144396
Contig11609	NO	NO	5.26231860947217	47.8392601
Contig1161	NO	NO	1.58630893366483	82.2668965
Contig11610	NO	NO	10.0648408013162	73.4443047
Contig11611	NO	NO	7.04162581335235	54.9157679
Contig11612	NO	NO	1.59909976605763	50.395333
Contig11613	NO	NO	0.313345677253952	69.214262
Contig11615	NO	NO	0.757097791798107	89.8801262
Contig11616	NO	NO	0.112082492714638	78.0318314
Contig11617	NO	NO	5.76846900376312	63.9037433
Contig11619	NO	NO	1.83288409703504	62.6576819
Contig11620	NO	NO	6.36854492593105	47.6348701
Contig11621	NO	NO	2.46155316835351	74.6997742
Contig11622	NO	NO	4.22052228963334	53.8191958
Contig11623	NO	NO	3.32567209917816	63.7257975
Contig11624	NO	NO	0.128284072249589	52.7888957
Contig11625	NO	NO	7.0389823846786	73.5484332
Contig11626	NO	NO	2.19856514695672	85.1238139
Contig11627	NO	NO	0.224728570024018	74.7559588
Contig11628	NO	NO	1.29487408465797	76.2278978
Contig11629	NO	NO	7.46929171254021	71.2928783
Contig1163	NO	NO	2.58947376899317	54.5726563
Contig11630	NO	NO	0.133173525103209	70.9681715
Contig11631	NO	NO	13.2383624721203	75.8759623
Contig11632	NO	NO	4.82025316455696	63.6597468
Contig11633	NO	NO	4.90825464415154	69.8142339
Contig11634	NO	NO	3.11410064773294	65.6003986
Contig11635	NO	NO	2.49014318323304	72.6118835
Contig11636	NO	NO	1.90780971136685	66.8902702
Contig11637	NO	NO	3.95072567148619	77.0857911
Contig11638	NO	NO	9.5062197838014	52.7024825
Contig11639	NO	NO	0.33954110505196	64.1321124
Contig1164	NO	NO	7.53532182103611	64.866562
Contig11640	NO	NO	14.6475816884363	70.2416225
Contig11641	NO	NO	3.10670330983391	79.1970367
Contig11644	NO	NO	4.95015547832449	53.1964514
Contig11645	NO	NO	2.62276278334581	65.4040104
Contig11646	NO	NO	1.9559902200489	65.547066
Contig11647	NO	NO	1.31147540983607	80.8579235
Contig11648	NO	NO	0.747390967506722	63.1946407
Contig11649	NO	NO	2.03707476064372	65.5938073
Contig1165	NO	NO	3.0679267815595	69.289847
Contig11650	NO	NO	2.27531285551763	77.6545317
Contig11651	NO	NO	3.30087473180393	88.5872256
Contig11652	NO	NO	5.47982738543736	66.2863406
Contig11653	NO	NO	1.0572927025867	54.9394412
Contig11654	NO	NO	0.0972360648564553	65.5565549
Contig11655	NO	NO	0	95.6487342
Contig11657	NO	NO	2.63218127718013	84.6417945
Contig11659	NO	NO	3.72727555883177	63.7935152
Contig1166	NO	NO	7.46028736532327	73.5798663
Contig11660	NO	NO	1.08638970971667	55.2146706
Contig11663	NO	NO	2.36714404071488	82.2671322
Contig11666	NO	NO	0.461971357775818	81.6261392
Contig11667	NO	NO	4.7084146095379	62.70263
Contig11668	NO	NO	1.81430096051227	65.1974386
Contig11669	NO	NO	1.25846761903826	74.8503112
Contig11670	NO	NO	1.12817842575718	67.4847933
Contig11671	NO	NO	0.826113237960911	77.8601652
Contig11672	NO	NO	0.28701207946491	75.0836079
Contig11673	NO	NO	2.08052869905764	42.399951
Contig11674	NO	NO	9.43235532087042	78.4929523
Contig11676	NO	NO	5.05714990543541	60.6323493
Contig11677	NO	NO	8.43993142555717	81.4145677
Contig11679	NO	NO	4.6888860727411	43.8981118
Contig1168	NO	NO	0.407487584362664	58.5177639
Contig11680	NO	NO	1.04700700411582	70.1747419
Contig11681	NO	NO	3.08469792931448	62.0319627
Contig11682	NO	NO	8.77282464551668	92.6111054
Contig11683	NO	NO	7.70053166897827	66.8776006
Contig11684	NO	NO	0.101148030142113	56.278764
Contig11685	NO	NO	4.32841877451643	65.6544479
Contig11686	NO	NO	4.56256416105851	71.9060112
Contig11687	NO	NO	14.2131979695431	94.3485618
Contig11689	NO	NO	3.84882664243331	55.680583
Contig1169	NO	NO	0.0393987746981069	73.9908989
Contig11690	NO	NO	4.26647950796964	86.3842048
Contig11691	NO	NO	0.00858177574103634	63.4673807
Contig11692	NO	NO	7.17102020699852	71.6067028
Contig11695	NO	NO	0.403166691101012	87.3992083
Contig11696	NO	NO	0	65.9530026
Contig11698	NO	NO	0.514032176610634	70.4575788
Contig11699	NO	NO	4.70012430080796	68.1751088
Contig1170	NO	NO	1.07448615299296	86.114866
Contig11700	NO	NO	0.668089449754106	75.6611302
Contig11701	NO	NO	2.28417660127038	63.0401452
Contig11702	NO	NO	4.45982967698091	57.5190605
Contig11703	NO	NO	2.43966767770012	65.8490483
Contig11704	NO	NO	4.50145772594752	63.6291545
Contig11706	NO	NO	3.89538119087368	64.8493521
Contig11707	NO	NO	7.07218630567561	59.4599421
Contig11708	NO	NO	2.11624587824204	93.0606821
Contig11709	NO	NO	0.0563899174827541	57.2771189
Contig1171	NO	NO	3.35193314645369	58.5850038
Contig11710	YES	NO	0	66.552623
Contig11711	NO	NO	6.50585340392215	65.3195138
Contig11712	NO	NO	0.0730646987907792	61.5825814
Contig11713	NO	NO	8.31007358538442	84.845217
Contig11714	NO	NO	6.1173083843109	58.1609974
Contig11715	NO	NO	4.53650168371561	61.4422771
Contig11716	NO	NO	0.697836706210747	65.189579
Contig11717	NO	NO	3.47507424022241	84.7854931
Contig11718	NO	NO	0.956073723907155	63.67451
Contig11719	NO	NO	5.39266778447456	82.4896905
Contig1172	NO	NO	1.11222922514697	52.844129
Contig11720	NO	NO	2.24965039216878	77.1204475
Contig11721	NO	NO	5.75125808770669	72.3849748
Contig11722	NO	NO	0.226398007697532	69.9828584
Contig11724	NO	NO	3.04594494047619	55.3059896
Contig11725	NO	NO	7.74071743234739	78.0113279
Contig11726	NO	NO	2.60905387467387	69.3779466
Contig11727	NO	NO	2.0614082673321	90.3113811
Contig11728	NO	NO	8.8519313304721	76.8925846
Contig1173	NO	NO	0.346086625482358	53.9012615
Contig11730	NO	NO	0.428980711188736	72.0932727
Contig11732	NO	NO	1.92084782248717	63.1064746
Contig11733	NO	NO	0.926198795941565	55.8497874
Contig11734	NO	NO	0.0696572861521315	80.3914739
Contig11735	NO	NO	0.839102160688064	94.991609
Contig11736	NO	NO	3.81368075303662	62.8111016
Contig11737	NO	NO	3.07402168788307	58.0235738
Contig11738	NO	NO	1.28865979381443	83.3740279
Contig11739	NO	NO	1.32323179907633	62.3475689
Contig1174	NO	NO	4.70026282212068	50.6450593
Contig11740	NO	NO	4.1416033921704	64.5646386
Contig11741	NO	NO	3.27394286108144	66.9331771
Contig11742	NO	NO	2.13487379128469	93.9093307
Contig11743	NO	NO	15.9802404475658	84.0138079
Contig11744	NO	NO	0.675339446932537	79.5727589
Contig11745	NO	NO	1.50069031754607	67.0448406
Contig11746	NO	NO	4.81090471735935	55.7874038
Contig11747	NO	NO	0.720683619890868	61.7600124
Contig11749	NO	NO	2.97609039244039	54.4523657
Contig1175	NO	NO	1.87364433940885	63.6978374
Contig11750	NO	NO	2.45696247844056	49.7429139
Contig11751	NO	NO	1.33453872314779	57.983555
Contig11752	NO	NO	8.27260193027379	55.2360318
Contig11753	NO	NO	6.61395030995265	71.3403622
Contig11754	NO	NO	0.685871056241427	56.920439
Contig11756	NO	NO	3.46772302642133	48.9331507
Contig11757	NO	NO	9.83650736615163	76.3092885
Contig11758	NO	NO	0.304981759744754	65.3001138
Contig11759	NO	NO	3.41565948502365	78.8229112
Contig1176	NO	NO	2.27812752614947	73.5810695
Contig11761	NO	NO	4.72676965644455	82.5455384
Contig11762	NO	NO	0.0736648250460405	69.9005525
Contig11763	NO	NO	0.995475113122172	92.9683258
Contig11765	NO	NO	5.97083771109346	69.0772109
Contig11766	NO	NO	17.1385045067919	98.8701282
Contig11767	NO	NO	0	94.1402867
Contig11768	NO	NO	10.9190919912976	96.9336234
Contig11769	NO	NO	3.28872242269218	81.5694514
Contig1177	NO	NO	0.648688722083218	88.7591511
Contig11771	NO	NO	0.141823854772373	54.3610835
Contig11772	NO	NO	0.677675928237686	68.0969195
Contig11773	NO	NO	0.465143814010132	55.9365036
Contig11775	NO	NO	1.97699496764917	93.0176132
Contig11776	NO	NO	0.508087052248285	64.916589
Contig11777	NO	NO	0.804106302853237	74.8086897
Contig11778	NO	NO	0.405602725650316	72.1377968
Contig11779	NO	NO	1.27617148554337	73.4197408
Contig1178	NO	NO	4.94644993725742	71.0669157
Contig11780	NO	NO	0.331797235023041	70.1456221
Contig11781	NO	NO	1.31171801426073	81.3433338
Contig11782	NO	NO	1.54354224998205	54.8747218
Contig11783	NO	NO	1.10609272744032	80.3714628
Contig11784	NO	NO	4.36428108697876	64.1617512
Contig11785	NO	NO	2.00002721125458	78.2718132
Contig11786	NO	NO	5.46487380455886	94.9378011
Contig11787	NO	NO	2.2869523350987	88.1259027
Contig11788	NO	NO	0.480249729859527	91.4935767
Contig11789	NO	NO	5.77132486388385	58.3121597
Contig1179	NO	NO	4.6148842923586	66.4527852
Contig11790	NO	NO	0.439318547566638	64.7883872
Contig11791	NO	NO	0.548005260850504	83.4064007
Contig11792	NO	NO	1.45739547235807	56.6554393
Contig11793	NO	NO	6.17508172902288	44.7875045
Contig11794	NO	NO	0.792694527236984	59.4362357
Contig11795	NO	NO	6.37776262188715	67.9637242
Contig11796	NO	NO	1.95845282227041	61.8801147
Contig11797	NO	NO	0.0305129222225613	65.2732432
Contig11798	NO	NO	3.5634576792513	62.7337347
Contig11799	NO	NO	5.97390347429649	55.182249
Contig118	NO	NO	3.33364200388925	72.0714881
Contig1180	NO	NO	4.65762686398978	72.4110731
Contig11800	NO	NO	1.64254501503084	62.0696067
Contig11801	NO	NO	0.844630263102327	82.3303349
Contig11804	NO	NO	5.4608600283325	67.8951698
Contig11805	NO	NO	5.89544504663688	78.3822355
Contig11806	NO	NO	0	33.4610406
Contig11807	NO	NO	13.3914165859955	85.9632139
Contig11808	NO	NO	2.62598904233892	61.91216
Contig11809	NO	NO	1.98263214243229	80.9032872
Contig1181	NO	NO	4.58410009827783	69.3386364
Contig11811	NO	NO	3.60372340425532	57.1835106
Contig11812	NO	NO	0.22827677888037	65.6779149
Contig11813	NO	NO	3.10464479211055	64.3818104
Contig11814	NO	NO	4.29331306990882	64.0539514
Contig11815	NO	NO	8.83912787271656	98.487527
Contig11816	NO	NO	4.97171114180069	62.958079
Contig11817	NO	NO	5.60336821249458	86.3785524
Contig11818	NO	NO	1.23015640560014	76.8925859
Contig11819	NO	NO	0.402933354823112	56.5303984
Contig1182	NO	NO	9.31861740797039	75.4940189
Contig11820	NO	NO	3.34559045150401	69.760082
Contig11821	NO	NO	1.46519124234263	63.4162678
Contig11822	NO	NO	1.34975856431314	57.4407817
Contig11823	NO	NO	0.276770640170491	71.2546013
Contig11824	NO	NO	7.28597449908925	73.37427
Contig11826	NO	NO	0	3.742515
Contig11827	NO	NO	9.65911226369001	89.1457135
Contig11828	NO	NO	3.16362255873793	68.5957734
Contig11829	NO	NO	1.41334828939989	48.9534492
Contig1183	NO	NO	4.30715684141832	62.1883837
Contig11830	NO	NO	2.1837466853845	77.4450164
Contig11832	NO	NO	0.0681384573453257	47.5674571
Contig11833	NO	NO	0.142661492809861	88.4872175
Contig11834	NO	NO	1.29433795990306	55.6882022
Contig11835	NO	NO	2.61885576148268	85.8313188
Contig11836	NO	NO	6.25814863102999	76.8318123
Contig11838	NO	NO	5.05745750538664	75.9037587
Contig1184	NO	NO	3.88226796677501	66.5027276
Contig11840	NO	NO	7.46296503600881	70.6170628
Contig11841	NO	NO	0.443295160694496	60.5688955
Contig11842	NO	NO	3.94283666058878	61.6095501
Contig11844	NO	NO	5.47063998240598	64.7830987
Contig11845	NO	NO	1.15532734274711	61.3368788
Contig11846	NO	NO	3.3895960154953	79.1090205
Contig11847	NO	NO	5.07515601855225	73.0943882
Contig11848	NO	NO	3.61332475374944	57.2761471
Contig11849	NO	NO	8.70774184106542	54.4782672
Contig11850	NO	NO	5.80046403712297	69.3155452
Contig11851	NO	NO	4.89574933763391	69.8527435
Contig11852	NO	NO	0.027350053332604	58.3540738
Contig11854	NO	NO	0.300377617576382	93.6577412
Contig11855	NO	NO	5.53515169448748	47.4978677
Contig11856	NO	NO	6.15063247069746	88.6793548
Contig11857	NO	NO	8.20675966722505	71.6845676
Contig11858	NO	NO	4.49835328138806	77.6970038
Contig11859	NO	NO	11.7828587459672	65.0722401
Contig1186	NO	NO	3.15499636697388	62.2777162
Contig11860	NO	NO	2.1265008687534	63.852943
Contig11861	NO	NO	5.563423022456	69.8260166
Contig11862	NO	NO	4.41553791992362	50.5042067
Contig11863	NO	NO	6.63019796548535	66.5339582
Contig11864	NO	NO	0.225852593540616	85.221712
Contig11865	NO	NO	3.75397407679139	67.5874297
Contig11866	NO	NO	8.51298123755877	84.1853373
Contig11867	NO	NO	0.378300673375199	34.1151547
Contig11868	NO	NO	1.0086576447844	64.2893166
Contig11869	NO	NO	3.22792815583101	64.3410068
Contig1187	NO	NO	0.749188379255806	59.5812869
Contig11870	NO	NO	4.05570860116315	50.4514845
Contig11872	NO	NO	3.91807288859405	63.5785066
Contig11873	NO	NO	4.39173262536288	59.470759
Contig11874	NO	NO	7.93198982883601	76.3520437
Contig11875	NO	NO	1.50826754059288	57.2583048
Contig11876	NO	NO	7.3512578536362	71.8133951
Contig11877	NO	NO	7.83708192518355	56.019112
Contig11878	NO	NO	2.94595082065773	82.8293152
Contig11879	NO	NO	3.93135658582569	81.6725941
Contig1188	NO	NO	3.63933871240761	68.7552897
Contig11880	NO	NO	0.914294800445222	74.5269518
Contig11881	NO	NO	4.3858609326474	70.8304687
Contig11883	NO	NO	7.84222737819026	76.324826
Contig11884	NO	NO	4.71945464079706	82.4724698
Contig11885	NO	NO	4.46232480134169	54.9015693
Contig11886	NO	NO	7.09336310794391	67.4928574
Contig11887	NO	NO	1.52152964446924	59.4579973
Contig11888	NO	NO	5.17921736270964	95.5277869
Contig11889	NO	NO	4.84381954808473	71.6754379
Contig1189	NO	NO	3.81994032068921	74.1230973
Contig11890	NO	NO	4.14188284388527	67.7773972
Contig11892	NO	NO	9.75638426048371	63.5546152
Contig11894	NO	NO	4.69540578830196	68.664238
Contig11896	NO	NO	6.34598299276558	85.6390405
Contig11897	NO	NO	4.80476040877423	68.5436032
Contig11898	NO	NO	4.86828336139042	66.8592748
Contig11899	NO	NO	9.3767562930754	64.7794835
Contig119	NO	NO	1.02601685599121	75.6760718
Contig11900	NO	NO	0.702740688685875	56.2368236
Contig11901	NO	NO	0.0807341424688501	56.8449097
Contig11902	NO	NO	6.04166180690009	75.8481265
Contig11903	NO	NO	2.81931846040696	72.0151998
Contig11904	NO	NO	0.276880479926165	64.9321643
Contig11905	NO	NO	4.36212988911905	71.7923724
Contig11906	NO	NO	1.58694173656767	76.3772387
Contig11907	NO	NO	8.60268188046091	65.7599784
Contig11908	NO	NO	2.66357055047125	75.5361289
Contig11909	NO	NO	6.58208685063599	57.1061855
Contig1191	NO	NO	4.41451552562664	55.0243172
Contig11910	NO	NO	3.38406203469147	74.4493648
Contig11911	NO	NO	5.82495564754583	62.6374926
Contig11912	NO	NO	6.46603336792528	67.3185918
Contig11913	NO	NO	2.60716462382339	65.3077809
Contig11914	NO	NO	2.43267980153187	66.231514
Contig11916	NO	NO	0.128342245989305	82.4834225
Contig11917	NO	NO	0.127356087620988	58.7154016
Contig11918	NO	NO	0.227125243348475	80.8392819
Contig11919	NO	NO	1.10714163423236	62.3035394
Contig11921	NO	NO	0.265411991796357	60.7491857
Contig11922	NO	NO	0	64.4577962
Contig11923	NO	NO	3.42481186066423	69.8346176
Contig11925	NO	NO	4.64880398951906	71.0252726
Contig11926	NO	NO	9.98463901689708	79.2396313
Contig11928	NO	NO	2.31195566112431	68.1583531
Contig11929	NO	NO	5.93617345126757	54.4842632
Contig1193	NO	NO	0.763635669422119	61.7475802
Contig11930	NO	NO	8.44819919964429	61.5384615
Contig11931	NO	NO	4.95766488413547	79.7905526
Contig11932	NO	NO	1.22036906919123	74.0690063
Contig11933	NO	NO	6.54236179260713	43.3504162
Contig11934	NO	NO	0.456524792807979	82.1112516
Contig11935	NO	NO	1.94868463786944	76.2332648
Contig11936	NO	NO	22.3429422588277	76.8597214
Contig11937	NO	NO	6.29892684949972	75.7867178
Contig11939	NO	NO	0.119736579525045	77.361804
Contig1194	NO	NO	2.61772042745835	87.7521481
Contig11940	NO	NO	6.81544834959241	87.4916477
Contig11941	NO	NO	0	88.3266399
Contig11942	NO	NO	6.23894217338672	72.8838812
Contig11944	NO	NO	0.0552364118426867	75.3369421
Contig11945	NO	NO	0	65.9662839
Contig11946	NO	NO	10.8125641995999	61.3288641
Contig11947	NO	NO	5.72860723236663	65.3879597
Contig11948	NO	NO	0.199653933182484	63.6829496
Contig11949	NO	NO	0.41713460612867	79.1817744
Contig1195	NO	NO	2.88252528116435	74.5061903
Contig11950	NO	NO	2.24020481872628	89.0184245
Contig11951	NO	NO	9.49443241232964	71.7157796
Contig11952	NO	NO	3.19829424307036	59.9033707
Contig11953	NO	NO	6.32821387940842	89.5193402
Contig11954	NO	NO	3.42472127608093	61.3546262
Contig11955	NO	NO	16.9012232013679	51.0522162
Contig11956	NO	NO	0.853842290306379	70.8739327
Contig11957	NO	NO	5.52847162888878	68.3670905
Contig11958	NO	NO	1.54938929915287	65.2152041
Contig11959	NO	NO	6.26026728233362	73.0941704
Contig1196	NO	NO	4.12487516825149	62.8949387
Contig11960	NO	NO	7.36487008472176	68.516468
Contig11961	NO	NO	2.04202866265687	65.9798025
Contig11962	NO	NO	0.147805094348919	74.5725969
Contig11963	NO	NO	1.35078969243558	54.2290108
Contig11964	NO	NO	1.12824370063934	97.8939451
Contig11965	NO	NO	5.39482319440273	67.1338472
Contig11966	NO	NO	4.36458863752091	84.6002764
Contig11968	NO	NO	6.74754396391987	65.6994022
Contig11969	NO	NO	2.60714285714286	63.2321429
Contig11970	NO	NO	2.55174369152254	74.3691523
Contig11971	NO	NO	13.2366432222271	86.0818662
Contig11972	NO	NO	10.4977242695639	70.9183673
Contig11973	NO	NO	0.661375661375661	59.4650206
Contig11974	NO	NO	0.739143825069295	83.1352017
Contig11975	NO	NO	9.30468617831162	70.0118423
Contig11976	NO	NO	0.307392796762129	59.5138071
Contig11977	NO	NO	3.66645715482925	68.5627488
Contig11979	NO	NO	1.05630703324433	63.0996743
Contig1198	NO	NO	0.710290331172867	77.8566989
Contig11980	NO	NO	4.70538363713438	68.5502331
Contig11981	NO	NO	6.38510142999667	57.3594945
Contig11982	NO	NO	3.59300996243671	86.9508411
Contig11983	NO	NO	6.42555271253198	64.8923325
Contig11984	NO	NO	7.19155193155995	71.1696297
Contig11986	NO	NO	5.08017145578663	77.6988411
Contig11987	NO	NO	1.28913443830571	73.9963168
Contig11988	NO	NO	0	77.5188552
Contig11990	NO	NO	3.14080216087189	77.1946355
Contig11991	NO	NO	0.243568275232151	59.5798447
Contig11992	NO	NO	4.59642036353507	84.0622606
Contig11993	NO	NO	3.45210208359019	90.2046603
Contig11994	NO	NO	0.820398385455978	74.0163423
Contig11995	NO	NO	11.4648364289684	77.2538679
Contig11996	NO	NO	0.0990066334444408	69.2584403
Contig11998	NO	NO	0.868144965494916	80.9876253
Contig11999	NO	NO	6.02911514513725	59.9666754
Contig12	NO	NO	1.32019904539454	57.267865
Contig120	NO	NO	8.40854740415028	55.5992697
Contig1200	NO	NO	7.62478943168721	46.5466797
Contig12000	NO	NO	6.76758682101514	67.0118306
Contig12001	NO	NO	4.54801403387188	71.6333868
Contig12002	NO	NO	5.23665659617321	91.3595166
Contig12003	NO	NO	2.51638269986894	63.491481
Contig12004	NO	NO	0.451930977814297	66.8570255
Contig12005	NO	NO	5.07826462277194	45.8520762
Contig12007	NO	NO	6.59031979256698	32.2547537
Contig12008	NO	NO	2.26464854947827	85.2138516
Contig1201	NO	NO	6.95214227191672	63.4114897
Contig12011	NO	NO	4.92861017809943	61.5048998
Contig12012	NO	NO	0.446082061255989	66.3555988
Contig12013	NO	NO	6.31019594818997	65.543009
Contig12015	NO	NO	2.1233795261511	84.8569513
Contig12017	NO	NO	5.75307789667472	81.7742492
Contig12018	NO	NO	5.53337136337707	70.3194524
Contig12019	NO	NO	7.10527236877414	60.7261612
Contig1202	NO	NO	4.45280031664358	56.9441696
Contig12021	NO	NO	10.4164077066501	75.7663145
Contig12022	NO	NO	2.68286665844332	73.1127421
Contig12023	NO	NO	0.0906634753123357	69.2415094
Contig12024	NO	NO	2.84716808460157	75.3211538
Contig12025	NO	NO	17.1946891021428	71.3080058
Contig12026	NO	NO	3.63555258168841	65.2012936
Contig12027	NO	NO	5.15307285204224	62.1027576
Contig12028	NO	NO	0.773371280084143	70.5623956
Contig12029	NO	NO	1.74837566450089	74.9415239
Contig1203	NO	NO	5.15093671284635	60.7874488
Contig12030	NO	NO	7.67642305620399	63.1621476
Contig12031	NO	NO	3.66508362585174	76.5486269
Contig12032	NO	NO	4.58359229334991	96.2942822
Contig12033	NO	NO	4.59957787423838	53.9444865
Contig12034	NO	NO	1.46530881383252	80.8447505
Contig12035	NO	NO	0	34.6084576
Contig12036	NO	NO	9.26408662522559	56.3705635
Contig12037	NO	NO	8.74502083237947	54.351907
Contig12038	NO	NO	4.56331404881973	59.4514742
Contig12039	NO	NO	4.03225806451613	58.1608089
Contig1204	NO	NO	0.366107097093756	69.3105342
Contig12040	NO	NO	7.37023298664145	72.0003879
Contig12041	NO	NO	8.86199991478846	65.6299263
Contig12043	NO	NO	3.09187279151943	77.0002524
Contig12045	NO	NO	1.7910447761194	66.5671642
Contig12046	NO	NO	4.10238631767493	61.2584503
Contig12047	NO	NO	3.02526092875511	59.7892402
Contig12048	NO	NO	0	62.8056069
Contig12049	NO	NO	7.60131232382977	68.5758514
Contig1205	NO	NO	2.635614337742	84.9051179
Contig12051	NO	NO	1.47559591373439	88.9614075
Contig12052	NO	NO	4.37451492274042	66.3468097
Contig12053	NO	NO	8.30412285094308	78.6972125
Contig12054	NO	NO	3.44899354800345	55.8618024
Contig12056	NO	NO	0.416290234008255	64.2220687
Contig12057	NO	NO	3.43326589418184	57.7033904
Contig12058	NO	NO	6.17158531010311	84.3297608
Contig12059	NO	NO	6.80824395732741	78.3859619
Contig12060	NO	NO	0.158315522837014	87.7147154
Contig12061	NO	NO	0.855397148676171	58.6415479
Contig12062	NO	NO	0	36.650519
Contig12063	NO	NO	1.5304285199856	75.1350378
Contig12064	NO	NO	1.27766370066165	91.6495551
Contig12066	NO	NO	3.95645687130464	62.0146986
Contig12067	NO	NO	5.84595690206955	77.6914871
Contig12069	NO	NO	10.9650508753081	56.3357138
Contig1207	NO	NO	2.39582549359023	57.4697072
Contig12070	NO	NO	5.31481201872263	69.3250793
Contig12071	NO	NO	2.34544142410392	64.0967044
Contig12072	NO	NO	4.47981906750174	46.3117606
Contig12073	NO	NO	3.11925821475879	69.9386831
Contig12074	NO	NO	0.0894294401717045	92.2732964
Contig12075	NO	NO	1.23187719132	42.092296
Contig12076	NO	NO	5.20355537739267	61.7457736
Contig12077	NO	NO	7.12062700624073	61.5551319
Contig12078	NO	NO	4.7361299052774	11.4343708
Contig12079	NO	NO	2.78919553728714	67.8948914
Contig1208	NO	NO	1.44569604240708	59.3705198
Contig12081	NO	NO	1.78966206969155	70.7954221
Contig12082	NO	NO	3.18544273490038	54.2753638
Contig12083	NO	NO	0.326033798837146	80.8400804
Contig12084	NO	NO	2.43040663358046	75.5693074
Contig12085	NO	NO	7.22878989535218	72.2174378
Contig12086	NO	NO	13.9517345399698	45.6636501
Contig12087	NO	NO	0.115491222667077	59.2700955
Contig12088	NO	NO	1.29821958456973	77.8301187
Contig12089	NO	NO	3.33789798014379	65.166039
Contig1209	NO	NO	2.89561190208192	67.8526933
Contig12090	NO	NO	2.48306997742664	67.4435666
Contig12091	NO	NO	2.75951243357459	62.2293707
Contig12092	NO	NO	8.24944579714358	83.922666
Contig12093	NO	NO	6.33435946009946	57.500592
[truncated: 23,197 more rows]
